# Supplementary material for: RNA-Sequencing Analysis of 5' Capped RNAs Identifies Many New Differentially Expressed Genes in Acute Hepatitis C Virus Infection
Source: Viruses. 2012 Apr 16;4(4):581–612. doi: 10.3390/v4040581 (PMC3347324; doi:10.3390/v4040581)
Supplement: Supplementary File 2: — XLS-Document (XLS, 484 KB) [file viruses-04-00581-s002.xls]

## Sheet: Table legend
SUPPLEMENTAL TABLE LEGEND
Lists of annotated genes that were significantly changed (FDR>13, fold change ≥1.5) at 6, 48, and 72 hours after HCV infection relative to mock infected cells, are presented in the order of their fold change. Separate sheets provide Ensembl Gene IDs, Gene Names, Fold Changes and FDRs for each time point.

## Sheet: 6 hours
Ensembl ID	Gene Name	Description	Fold Change	FDR
ENSG00000116690	PRG4	Homo sapiens proteoglycan 4 (PRG4), mRNA [NM_005807]	3.64025	16.8388
ENSG00000178096	CGI-143	Homo sapiens CGI-143 protein (CGI-143), mRNA [NM_016074]	2.41195	25.2321
ENSG00000173085	CL640	Homo sapiens hypothetical protein CL640 (CL640), mRNA [NM_015697]	2.30445	17.833
ENSG00000168209	DDIT4	Homo sapiens DNA-damage-inducible transcript 4 (DDIT4), mRNA [NM_019058]	2.14845	49.0909
ENSG00000163659	TIPARP	Homo sapiens TCDD-inducible poly(ADP-ribose) polymerase (TIPARP), mRNA [NM_015508]	2.07524	79.0555
ENSG00000012983	MAP4K5	Homo sapiens mitogen-activated protein kinase kinase kinase kinase 5 (MAP4K5), transcript variant 2, mRNA [NM_198794]	1.90653	29.3245
ENSG00000115904	SOS1	Homo sapiens son of sevenless homolog 1 (Drosophila) (SOS1), mRNA [NM_005633]	1.87369	109.741
ENSG00000123552	USP45	Homo sapiens ubiquitin specific protease 45, mRNA (cDNA clone MGC:14793 IMAGE:4047601), complete cds. [BC005991]	1.81673	14.2498
ENSG00000197603	FLJ13231	Homo sapiens hypothetical protein FLJ13231 (FLJ13231), mRNA [NM_023073]	1.78154	18.8431
ENSG00000157077	ZFYVE9	Homo sapiens zinc finger, FYVE domain containing 9 (ZFYVE9), transcript variant 1, mRNA [NM_007324]	1.76574	20.6908
ENSG00000157077	ZFYVE9	Homo sapiens zinc finger, FYVE domain containing 9 (ZFYVE9), transcript variant 2, mRNA [NM_007323]	1.76574	20.6908
ENSG00000152683	SLC30A6	Homo sapiens solute carrier family 30 (zinc transporter), member 6 (SLC30A6), mRNA [NM_017964]	1.63191	14.9946
ENSG00000140465	CYP1A1	Homo sapiens cytochrome P450, family 1, subfamily A, polypeptide 1 (CYP1A1), mRNA [NM_000499]	1.61953	122.857
ENSG00000006715	VPS41	Homo sapiens vacuolar protein sorting 41 (yeast) (VPS41), transcript variant 1, mRNA [NM_014396]	1.60866	22.9356
ENSG00000162599	NFIA	Homo sapiens nuclear factor I/A (NFIA), mRNA [NM_005595]	1.58728	13.6353
ENSG00000113739	STC2	Homo sapiens stanniocalcin 2 (STC2), mRNA [NM_003714]	1.5746	16.4788
ENSG00000156968	FLJ39599	Homo sapiens hypothetical protein FLJ39599 (FLJ39599), mRNA [NM_173803]	1.56956	16.3059
ENSG00000197969	VPS13A	Homo sapiens vacuolar protein sorting 13A (yeast) (VPS13A), transcript variant A, mRNA [NM_033305]	1.56374	44.6818
ENSG00000145725	KIAA0433	Homo sapiens KIAA0433 protein (KIAA0433), mRNA [NM_015216]	1.55106	31.1088
ENSG00000166263	STXBP4	Homo sapiens syntaxin binding protein 4 (STXBP4), mRNA [NM_178509]	1.5188	19.067
ENSG00000145220	LYAR	Homo sapiens hypothetical protein FLJ20425 (LYAR), mRNA [NM_017816]	1.51619	15.3263
ENSG00000138778	CENPE	Homo sapiens centromere protein E, 312kDa (CENPE), mRNA [NM_001813]	1.51198	18.8431
ENSG00000139132	FGD4	Homo sapiens FYVE, RhoGEF and PH domain containing 4 (FGD4), mRNA [NM_139241]	1.50785	17.9529
ENSG00000113594	LIFR	Homo sapiens leukemia inhibitory factor receptor (LIFR), mRNA [NM_002310]	1.50579	32.4924
ENSG00000138182	MPHOSPH1	Homo sapiens M-phase phosphoprotein 1 (MPHOSPH1), mRNA [NM_016195]	1.49847	15.5056
ENSG00000137812	AF15Q14	Homo sapiens AF15q14 protein (AF15Q14), mRNA [NM_020380]	1.489	19.3826
ENSG00000090339	ICAM1	Homo sapiens intercellular adhesion molecule 1 (CD54), human rhinovirus receptor (ICAM1), mRNA [NM_000201]	1.47086	42.673
ENSG00000060749	FLJ21924	Homo sapiens mRNA; cDNA DKFZp434K1329 (from clone DKFZp434K1329). [AL834141]	1.46285	23.5238
ENSG00000136997	MYC	Homo sapiens v-myc myelocytomatosis viral oncogene homolog (avian) (MYC), mRNA [NM_002467]	-1.45354	-54.5252
ENSG00000139292	LGR5	Homo sapiens leucine-rich repeat-containing G protein-coupled receptor 5 (LGR5), mRNA [NM_003667]	-1.46756	-17.9784
ENSG00000175224	KIAA0652	Homo sapiens KIAA0652 gene product (KIAA0652), mRNA [NM_014741]	-1.47091	-30.9095
ENSG00000171720	HDAC3	Homo sapiens histone deacetylase 3 (HDAC3), mRNA [NM_003883]	-1.47203	-15.0227
ENSG00000167397	VKORC1	Homo sapiens vitamin K epoxide reductase complex, subunit 1 (VKORC1), transcript variant 1, mRNA [NM_024006]	-1.49683	-15.9707
ENSG00000138166	DUSP5	Homo sapiens dual specificity phosphatase 5 (DUSP5), mRNA [NM_004419]	-1.49862	-20.0714
ENSG00000139211	AMIGO2	Homo sapiens amphoterin induced gene 2 (AMIGO2), mRNA [NM_181847]	-1.50724	-33.9531
ENSG00000134323	MYCN	Homo sapiens v-myc myelocytomatosis viral related oncogene, neuroblastoma derived (avian) (MYCN), mRNA [NM_005378]	-1.50751	-47.8046
ENSG00000020129	NCDN	Homo sapiens neurochondrin (NCDN), mRNA [NM_014284]	-1.51271	-19.2964
ENSG00000023909	GCLM	Homo sapiens glutamate-cysteine ligase, modifier subunit (GCLM), mRNA [NM_002061]	-1.52661	-47.2302
ENSG00000167969	DCI	Homo sapiens dodecenoyl-Coenzyme A delta isomerase (3,2 trans-enoyl-Coenzyme A isomerase) (DCI), mRNA [NM_001919]	-1.53211	-25.7469
ENSG00000123933	MXD4	Homo sapiens MAX dimerization protein 4 (MXD4), mRNA [NM_006454]	-1.53953	-48.8235
ENSG00000141526	SLC16A3	Homo sapiens solute carrier family 16 (monocarboxylic acid transporters), member 3 (SLC16A3), mRNA [NM_004207]	-1.55999	-45.9737
ENSG00000160888	IER2	Homo sapiens immediate early response 2 (IER2), mRNA [NM_004907]	-1.59147	-54.6095
ENSG00000090432	FLJ12875	Homo sapiens hypothetical protein FLJ12875 (FLJ12875), mRNA [NM_024544]	-1.61487	-22.7003
ENSG00000108551	RASD1	Homo sapiens RAS, dexamethasone-induced 1 (RASD1), mRNA [NM_016084]	-1.62295	-15.0236
ENSG00000137161	TNRC5	Homo sapiens trinucleotide repeat containing 5 (TNRC5), mRNA [NM_006586]	-1.62334	-17.4479
ENSG00000178401	FLJ13236	Homo sapiens hypothetical protein FLJ13236 (FLJ13236), mRNA [NM_024902]	-1.62683	-67.0704
ENSG00000139318	DUSP6	Homo sapiens dual specificity phosphatase 6 (DUSP6), transcript variant 1, mRNA [NM_001946]	-1.6324	-46.1152
ENSG00000105404	RABAC1	Homo sapiens Rab acceptor 1 (prenylated) (RABAC1), mRNA [NM_006423]	-1.6333	-23.4779
ENSG00000163739	CXCL1	Homo sapiens chemokine (C-X-C motif) ligand 1 (melanoma growth stimulating activity, alpha) (CXCL1), mRNA [NM_001511]	-1.64431	-16.0158
ENSG00000173545	ZNF622	Homo sapiens zinc finger protein 622 (ZNF622), mRNA [NM_033414]	-1.66409	-20.9125
ENSG00000156381	ANKRD9	Homo sapiens ankyrin repeat domain 9 (ANKRD9), mRNA [NM_152326]	-1.67378	-13.774
ENSG00000169241	LOC55974	Homo sapiens stromal cell protein (LOC55974), mRNA [NM_018845]	-1.69903	-19.6753
ENSG00000184436	THAP7	Homo sapiens THAP domain containing 7 (THAP7), transcript variant 1, mRNA [NM_030573]	-1.72496	-15.3679
ENSG00000069011	PITX1	Homo sapiens paired-like homeodomain transcription factor 1 (PITX1), mRNA [NM_002653]	-1.80756	-14.1393
ENSG00000213445	SIPA1	Homo sapiens signal-induced proliferation-associated gene 1 (SIPA1), transcript variant 1, mRNA [NM_153253]	-1.81083	-17.6232
ENSG00000178996	SNAG1	Homo sapiens sorting nexin associated golgi protein 1 (SNAG1), mRNA [NM_052870]	-1.91229	-19.3128
ENSG00000132661	NXT1	Homo sapiens NTF2-like export factor 1 (NXT1), mRNA [NM_013248]	-1.91535	-21.7086
ENSG00000099330	FLJ22709	Homo sapiens hypothetical protein FLJ22709 (FLJ22709), mRNA [NM_024578]	-2.01083	-15.3253
ENSG00000119630	PGF	Homo sapiens placental growth factor, vascular endothelial growth factor-related protein (PGF), mRNA [NM_002632]	-2.01653	-13.664
ENSG00000117266	PCTK3	Homo sapiens PCTAIRE protein kinase 3 (PCTK3), transcript variant 3, mRNA [NM_002596]	-2.14167	-13.9487
ENSG00000151353	TMEM18	Homo sapiens transmembrane protein 18 (TMEM18), mRNA [NM_152834]	-2.1894	-17.7086
ENSG00000162344	FGF19	Homo sapiens fibroblast growth factor 19 (FGF19), mRNA [NM_005117]	-2.31391	-40.7909
ENSG00000143224	PPOX	Homo sapiens protoporphyrinogen oxidase (PPOX), nuclear gene encoding mitochondrial protein, mRNA [NM_000309]	-2.373	-15.8056
ENSG00000212916	KIAA1383	Homo sapiens mRNA for KIAA1383 protein, partial cds. [AB037804]	-2.41953	-16.9841
ENSG00000131470	TBPIP	Homo sapiens TBP-1 interacting protein (TBPIP), mRNA [NM_013290]	-2.80235	-17.8837
ENSG00000153266	ZNF312	Homo sapiens zinc finger protein 312 (ZNF312), mRNA [NM_018008]	-3.90685	-116.993
ENSG00000120738	EGR1	Homo sapiens early growth response 1 (EGR1), mRNA [NM_001964]	-5.33375	-259.326
ENSG00000182687	GALR2	Homo sapiens galanin receptor 2 (GALR2), mRNA [NM_003857]	-6.23119	-17.1376
ENSG00000178695	KCTD12	Homo sapiens potassium channel tetramerisation domain containing 12 (KCTD12), mRNA [NM_138444]	-8.10061	-41.9211
ENSG00000164588	HCN1	Homo sapiens mRNA; cDNA DKFZp686O1082 (from clone DKFZp686O1082). [BX537747]	-15.64	-23.3855

## Sheet: 48 hours
Ensembl ID	Gene Name	Description	Fold Change	FDR
ENSG00000174951	FUT1	Homo sapiens fucosyltransferase 1 (galactoside 2-alpha-L-fucosyltransferase) (FUT1), mRNA [NM_000148]	23.3622	102.992
ENSG00000049249	TNFRSF9	Homo sapiens tumor necrosis factor receptor superfamily, member 9 (TNFRSF9), mRNA [NM_001561]	6.65296	26.7087
ENSG00000128591	FLNC	Homo sapiens filamin C, gamma (actin binding protein 280) (FLNC), mRNA [NM_001458]	5.48926	185.161
ENSG00000130487	KLHDC7B	kelch domain containing 7	5.16599	17.0914
ENSG00000184545	DUSP8	Homo sapiens dual specificity phosphatase 8 (DUSP8), mRNA [NM_004420]	5.04802	87.3021
ENSG00000136826	KLF4	Homo sapiens Kruppel-like factor 4 (gut) (KLF4), mRNA [NM_004235]	4.79519	68.6234
ENSG00000127415	IDUA	Homo sapiens iduronidase, alpha-L- (IDUA), mRNA [NM_000203]	4.79424	14.8564
ENSG00000139269	INHBE	Homo sapiens inhibin, beta E (INHBE), mRNA [NM_031479]	4.58456	2224.61
ENSG00000128965	MGC4504	Homo sapiens hypothetical protein MGC4504 (MGC4504), mRNA [NM_024111]	4.57528	388.523
ENSG00000162772	ATF3	Homo sapiens activating transcription factor 3 (ATF3), mRNA [NM_004024]	4.4679	695.605
ENSG00000105499	PLA2G4C	Homo sapiens phospholipase A2, group IVC (cytosolic, calcium-independent) (PLA2G4C), mRNA [NM_003706]	4.45268	64.3807
ENSG00000197471	SPN	Leukosialin precursor (Leucocyte sialoglycoprotein) (Sialophorin) (CD43 antigen) (Galactoglycoprotein) (GALGP). [Source:Uniprot/SWISSPROT;Acc:P16150] [ENST00000360121]	4.1533	15.1367
ENSG00000203711	LOC389440	PREDICTED: Homo sapiens hypothetical LOC389440 (LOC389440), mRNA [XM_374188]	3.99177	17.6432
ENSG00000008516	MMPL1	Homo sapiens matrix metalloproteinase-like 1 (MMPL1), mRNA [NM_004142]	3.87449	13.1005
ENSG00000148677	ANKRD1	Homo sapiens ankyrin repeat domain 1 (cardiac muscle) (ANKRD1), mRNA [NM_014391]	3.77398	637.916
ENSG00000128165	ADM2	Homo sapiens adrenomedullin 2 (ADM2), mRNA [NM_024866]	3.50571	182.829
ENSG00000205595	AREG	Homo sapiens amphiregulin (schwannoma-derived growth factor) (AREG), mRNA [NM_001657]	3.44015	129.246
ENSG00000172733	PURG	Homo sapiens purine-rich element binding protein G (PURG), mRNA [NM_013357]	3.33288	22.1479
ENSG00000130513	GDF15	Homo sapiens growth differentiation factor 15 (GDF15), mRNA [NM_004864]	3.18878	365.115
ENSG00000127561	SYNGR3	Homo sapiens synaptogyrin 3 (SYNGR3), mRNA [NM_004209]	3.08505	18.4609
ENSG00000125740	FOSB	Homo sapiens FBJ murine osteosarcoma viral oncogene homolog B (FOSB), mRNA [NM_006732]	3.05247	15.9052
ENSG00000105327	BBC3	Homo sapiens BCL2 binding component 3 (BBC3), mRNA [NM_014417]	3.03022	135.857
ENSG00000161583	TBC1D3	Homo sapiens TBC1 domain family, member 3 (TBC1D3), mRNA [NM_032258]	3.01059	13.3441
ENSG00000107731	UNC5B	Homo sapiens unc-5 homolog B (C. elegans) (UNC5B), mRNA [NM_170744]	2.87529	129.246
ENSG00000149435	GGTLA4	Homo sapiens gamma-glutamyltransferase-like activity 4 (GGTLA4), transcript variant C, mRNA [NM_080920]	2.83722	15.0097
ENSG00000163734	CXCL3	Homo sapiens chemokine (C-X-C motif) ligand 3 (CXCL3), mRNA [NM_002090]	2.83722	15.0097
ENSG00000162241	LOC283130	Homo sapiens hypothetical protein LOC283130 (LOC283130), mRNA [NM_182556]	2.82829	18.3974
ENSG00000167861	C17orf28	Homo sapiens chromosome 17 open reading frame 28 (C17orf28), mRNA [NM_030630]	2.78576	85.7294
ENSG00000128346	C22orf23	Homo sapiens chromosome 22 open reading frame 23 (C22orf23), mRNA [NM_032561]	2.77847	19.2897
ENSG00000156510	FLJ22761	Homo sapiens hypothetical protein FLJ22761 (FLJ22761), mRNA [NM_025130]	2.75603	33.9872
ENSG00000127366	TAS2R5	Homo sapiens taste receptor, type 2, member 5 (TAS2R5), mRNA [NM_018980]	2.70018	21.053
ENSG00000104856	RELB	Homo sapiens v-rel reticuloendotheliosis viral oncogene homolog B, nuclear factor of kappa light polypeptide gene enhancer in B-cells 3 (avian) (RELB), mRNA [NM_006509]	2.6695	73.6731
ENSG00000171462	EGFL9	Homo sapiens EGF-like-domain, multiple 9 (EGFL9), transcript variant 2, mRNA [NM_206539]	2.59452	20.3422
ENSG00000185950	IRS2	Homo sapiens insulin receptor substrate 2 (IRS2), mRNA [NM_003749]	2.58788	47.5087
ENSG00000178607	ERN1	Homo sapiens endoplasmic reticulum to nucleus signalling 1 (ERN1), transcript variant 2, mRNA [NM_152461]	2.56615	135.332
ENSG00000178607	ERN1	Homo sapiens endoplasmic reticulum to nucleus signalling 1 (ERN1), transcript variant 1, mRNA [NM_001433]	2.56615	135.332
ENSG00000198517	MAFK	Homo sapiens cDNA FLJ32205 fis, clone PLACE6003094. [AK056767]	2.55683	270.745
ENSG00000198517	MAFK	Homo sapiens v-maf musculoaponeurotic fibrosarcoma oncogene homolog K (avian) (MAFK), mRNA [NM_002360]	2.55683	270.745
ENSG00000099625	C19orf26	Homo sapiens chromosome 19 open reading frame 26 (C19orf26), mRNA [NM_152769]	2.50206	19.6903
ENSG00000081052	COL4A4	Homo sapiens collagen, type IV, alpha 4 (COL4A4), mRNA [NM_000092]	2.4612	16.3116
ENSG00000179979	FLJ34443	Homo sapiens hypothetical protein FLJ34443 (FLJ34443), mRNA [NM_175918]	2.44582	17.2456
ENSG00000130766	SESN2	Homo sapiens sestrin 2 (SESN2), mRNA [NM_031459]	2.44482	374.066
ENSG00000004777	SNX26	Homo sapiens sorting nexin 26 (SNX26), mRNA [NM_052948]	2.43236	18.1433
ENSG00000166341	DCHS1	Homo sapiens dachsous 1 (Drosophila) (DCHS1), mRNA [NM_003737]	2.40993	20.032
ENSG00000171119	NRTN	Homo sapiens neurturin (NRTN), mRNA [NM_004558]	2.40672	13.0383
ENSG00000115844	DLX2	Homo sapiens distal-less homeo box 2 (DLX2), mRNA [NM_004405]	2.40672	13.0383
ENSG00000102890	ELMO3	Homo sapiens engulfment and cell motility 3 (ced-12 homolog, C. elegans) (ELMO3), mRNA [NM_024712]	2.39317	13.9208
ENSG00000112182	BACH2	Homo sapiens BTB and CNC homology 1, basic leucine zipper transcription factor 2 (BACH2), mRNA [NM_021813]	2.37659	50.039
ENSG00000101255	TRIB3	Homo sapiens tribbles homolog 3 (Drosophila) (TRIB3), mRNA [NM_021158]	2.36809	811.82
ENSG00000087076	DHRS10	Homo sapiens dehydrogenase/reductase (SDR family) member 10 (DHRS10), mRNA [NM_016246]	2.36806	71.2111
ENSG00000238110	ZNF598	Homo sapiens mRNA for FLJ00086 protein, partial cds. [AK024487]	2.35488	17.6158
ENSG00000106948	AKNA	Homo sapiens AT-hook transcription factor (AKNA), mRNA [NM_030767]	2.30532	219.355
ENSG00000183779	FLJ14299	Homo sapiens hypothetical protein FLJ14299 (FLJ14299), mRNA [NM_025069]	2.27769	92.1304
ENSG00000173762	CD7	Homo sapiens CD7 antigen (p41) (CD7), mRNA [NM_006137]	2.27591	20.8512
ENSG00000149634	C20orf165	Homo sapiens chromosome 20 open reading frame 165 (C20orf165), mRNA [NM_080608]	2.27393	21.7834
ENSG00000145911	N4BP3	Homo sapiens cDNA FLJ45291 fis, clone BRHIP3002920. [AK127224]	2.24831	53.0537
ENSG00000048052	HDAC9	Homo sapiens histone deacetylase 9 (HDAC9), transcript variant 2, mRNA [NM_058177]	2.23998	100.355
ENSG00000048052	HDAC9	Homo sapiens histone deacetylase 9 (HDAC9), transcript variant 1, mRNA [NM_058176]	2.23998	100.355
ENSG00000197355	UAP1L1	Homo sapiens UDP-N-acteylglucosamine pyrophosphorylase 1-like 1 (UAP1L1), mRNA [NM_207309]	2.23703	146.083
ENSG00000146592	CREB5	Homo sapiens cAMP responsive element binding protein 5 (CREB5), mRNA [NM_004904]	2.21851	95.507
ENSG00000226287	DKFZp434N035	Homo sapiens hypothetical protein DKFZp434N035 (DKFZp434N035), mRNA [NM_032262]	2.192	27.4694
ENSG00000187720	ENST00000261862	Homo sapiens cDNA FLJ27224 fis, clone SYN04819. [AK130734]	2.18651	23.7191
ENSG00000187720	FLJ13710	Homo sapiens hypothetical protein FLJ13710 (FLJ13710), mRNA [NM_024817]	2.18651	23.7191
ENSG00000160469	BRSK1	Homo sapiens BR serine/threonine kinase 1 (BRSK1), mRNA [NM_032430]	2.18488	22.7681
ENSG00000176046	P8	Homo sapiens p8 protein (candidate of metastasis 1) (P8), mRNA [NM_012385]	2.1833	150.097
ENSG00000088881	KIAA1442	Homo sapiens mRNA for KIAA1442 protein, partial cds. [AB037863]	2.16873	31.7602
ENSG00000171223	JUNB	Homo sapiens jun B proto-oncogene (JUNB), mRNA [NM_002229]	2.14832	317.733
ENSG00000158292	GPR153	Homo sapiens G protein-coupled receptor 153 (GPR153), mRNA [NM_207370]	2.10014	13.0989
ENSG00000087266	SH3BP2	Homo sapiens SH3-domain binding protein 2 (SH3BP2), mRNA [NM_003023]	2.08647	65.1964
ENSG00000120129	DUSP1	Homo sapiens dual specificity phosphatase 1 (DUSP1), mRNA [NM_004417]	2.08071	420.344
ENSG00000177606	JUN	Homo sapiens v-jun sarcoma virus 17 oncogene homolog (avian) (JUN), mRNA [NM_002228]	2.07915	1182.31
ENSG00000213402	PTPRCAP	Homo sapiens protein tyrosine phosphatase, receptor type, C-associated protein (PTPRCAP), mRNA [NM_005608]	2.07266	20.6418
ENSG00000189143	CLDN4	Homo sapiens claudin 4 (CLDN4), mRNA [NM_001305]	2.06784	24.9476
ENSG00000165914	TTC7B	Homo sapiens mRNA; cDNA DKFZp667H0525 (from clone DKFZp667H0525). [AL832848]	2.06784	24.9476
ENSG00000136383	ALPK3	Homo sapiens alpha-kinase 3 (ALPK3), mRNA [NM_020778]	2.05161	44.719
ENSG00000180535	MIST1	Homo sapiens class II bHLH protein MIST1 (MIST1), mRNA [NM_177455]	2.05041	30.7465
ENSG00000065911	MTHFD2	Homo sapiens methylenetetrahydrofolate dehydrogenase (NADP+ dependent) 2, methenyltetrahydrofolate cyclohydrolase (MTHFD2), nuclear gene encoding mitochondrial protein, mRNA [NM_006636]	2.04348	704.856
ENSG00000012211	LMO6	Homo sapiens LIM domain only 6 (LMO6), mRNA [NM_006150]	2.04245	37.5333
ENSG00000087085	ACHE	Homo sapiens acetylcholinesterase (YT blood group) (ACHE), transcript variant E4-E5, mRNA [NM_015831]	2.03978	16.0383
ENSG00000103260	METRN	Homo sapiens meteorin, glial cell differentiation regulator (METRN), mRNA [NM_024042]	2.02419	21.7822
ENSG00000140104	C14orf79	Homo sapiens chromosome 14 open reading frame 79 (C14orf79), mRNA [NM_174891]	2.02245	14.1873
ENSG00000168297	PXK	Homo sapiens cDNA FLJ16460 fis, clone BRCAN2018240. [AK131385]	2.02199	25.1722
ENSG00000172476	RAB40A	Homo sapiens RAB40A, member RAS oncogene family (RAB40A), mRNA [NM_080879]	2.01156	16.5941
ENSG00000113739	STC2	Homo sapiens stanniocalcin 2 (STC2), mRNA [NM_003714]	2.00876	752.297
ENSG00000168209	DDIT4	Homo sapiens DNA-damage-inducible transcript 4 (DDIT4), mRNA [NM_019058]	1.99571	1215.42
ENSG00000198598	MMP17	Homo sapiens matrix metalloproteinase 17 (membrane-inserted) (MMP17), mRNA [NM_016155]	1.983	13.8926
ENSG00000105679	GAPDS	Homo sapiens glyceraldehyde-3-phosphate dehydrogenase, spermatogenic (GAPDS), mRNA [NM_014364]	1.9829	19.6309
ENSG00000090975	PITPNM2	Homo sapiens phosphatidylinositol transfer protein, membrane-associated 2 (PITPNM2), mRNA [NM_020845]	1.9828	31.2642
ENSG00000166173	FLJ11196	Homo sapiens acheron (FLJ11196), transcript variant 1, mRNA [NM_018357]	1.97043	109.287
ENSG00000159842	ABR	Homo sapiens active BCR-related gene (ABR), transcript variant 1, mRNA [NM_021962]	1.96639	17.7974
ENSG00000175197	DDIT3	Homo sapiens DNA-damage-inducible transcript 3 (DDIT3), mRNA [NM_004083]	1.96274	299.18
ENSG00000172216	CEBPB	Homo sapiens CCAAT/enhancer binding protein (C/EBP), beta (CEBPB), mRNA [NM_005194]	1.96182	308.468
ENSG00000185022	MAFF	Homo sapiens v-maf musculoaponeurotic fibrosarcoma oncogene homolog F (avian) (MAFF), transcript variant 1, mRNA [NM_012323]	1.96111	159.496
ENSG00000081041	CXCL2	Homo sapiens chemokine (C-X-C motif) ligand 2 (CXCL2), mRNA [NM_002089]	1.95819	14.4917
ENSG00000163393	SLC22A15	Homo sapiens solute carrier family 22 (organic cation transporter), member 15 (SLC22A15), mRNA [NM_018420]	1.9508	82.8291
ENSG00000012171	SEMA3B	Homo sapiens sema domain, immunoglobulin domain (Ig), short basic domain, secreted, (semaphorin) 3B (SEMA3B), transcript variant 1, mRNA [NM_004636]	1.94995	40.4933
ENSG00000162482	AKR7A3	Homo sapiens aldo-keto reductase family 7, member A3 (aflatoxin aldehyde reductase) (AKR7A3), mRNA [NM_012067]	1.94925	28.1787
ENSG00000074181	NOTCH3	Homo sapiens Notch homolog 3 (Drosophila) (NOTCH3), mRNA [NM_000435]	1.94805	18.4012
ENSG00000063761	ADCK1	Homo sapiens aarF domain containing kinase 1 (ADCK1), mRNA [NM_020421]	1.93705	15.104
ENSG00000103316	CRYM	Homo sapiens crystallin, mu (CRYM), mRNA [NM_001888]	1.93705	15.104
ENSG00000130589	PRIC285	Homo sapiens peroxisomal proliferator-activated receptor A interacting complex 285 (PRIC285), mRNA [NM_033405]	1.93511	73.7933
ENSG00000087074	PPP1R15A	Homo sapiens protein phosphatase 1, regulatory (inhibitor) subunit 15A (PPP1R15A), mRNA [NM_014330]	1.91644	475.813
ENSG00000188290	HES4	Homo sapiens hairy and enhancer of split 4 (Drosophila) (HES4), mRNA [NM_021170]	1.91421	86.6799
ENSG00000070669	ASNS	Homo sapiens asparagine synthetase (ASNS), transcript variant 2, mRNA [NM_001673]	1.90343	435.482
ENSG00000116396	KCNC4	Homo sapiens potassium voltage-gated channel, Shaw-related subfamily, member 4 (KCNC4), transcript variant 2, mRNA [NM_153763]	1.89575	13.947
ENSG00000105281	SLC1A5	Homo sapiens solute carrier family 1 (neutral amino acid transporter), member 5 (SLC1A5), mRNA [NM_005628]	1.89187	917.355
ENSG00000159556	ISL2	Homo sapiens ISL2 transcription factor, LIM/homeodomain, (islet-2) (ISL2), mRNA [NM_145805]	1.89134	53.2658
ENSG00000121413	FLJ12895	Homo sapiens hypothetical protein FLJ12895 (FLJ12895), mRNA [NM_023926]	1.87608	40.9975
ENSG00000127564	PKMYT1	Homo sapiens protein kinase, membrane associated tyrosine/threonine 1 (PKMYT1), transcript variant 2, mRNA [NM_182687]	1.87208	23.7435
ENSG00000129932	MGC4293	Homo sapiens hypothetical protein MGC4293 (MGC4293), mRNA [NM_031304]	1.86877	412.899
ENSG00000050820	BCAR1	Homo sapiens breast cancer anti-estrogen resistance 1 (BCAR1), mRNA [NM_014567]	1.86721	131.099
ENSG00000221869	CEBPD	Homo sapiens CCAAT/enhancer binding protein (C/EBP), delta (CEBPD), mRNA [NM_005195]	1.86706	205.651
ENSG00000161914	ZNF653	Homo sapiens zinc finger protein 653 (ZNF653), mRNA [NM_138783]	1.85711	35.8482
ENSG00000123358	NR4A1	Homo sapiens nuclear receptor subfamily 4, group A, member 1 (NR4A1), transcript variant 1, mRNA [NM_002135]	1.85669	28.0996
ENSG00000130529	TRPM4	Homo sapiens transient receptor potential cation channel, subfamily M, member 4 (TRPM4), mRNA [NM_017636]	1.85551	17.3725
ENSG00000176490	DIRAS1	Homo sapiens DIRAS family, GTP-binding RAS-like 1 (DIRAS1), mRNA [NM_145173]	1.85324	44.2807
ENSG00000198355	PIM3	Homo sapiens pim-3 oncogene (PIM3), mRNA [NM_001001852]	1.85086	252.102
ENSG00000168003	SLC3A2	Homo sapiens solute carrier family 3 (activators of dibasic and neutral amino acid transport), member 2 (SLC3A2), mRNA [NM_002394]	1.85076	1487.37
ENSG00000121653	MAPK8IP1	Homo sapiens mitogen-activated protein kinase 8 interacting protein 1 (MAPK8IP1), mRNA [NM_005456]	1.84765	21.0561
ENSG00000138670	RASGEF1B	Homo sapiens RasGEF domain family, member 1B (RASGEF1B), mRNA [NM_152545]	1.8459	17.9844
ENSG00000120875	DUSP4	Homo sapiens dual specificity phosphatase 4 (DUSP4), transcript variant 1, mRNA [NM_001394]	1.84391	27.8533
ENSG00000157765	SLC34A2	Homo sapiens cDNA FLJ90534 fis, clone OVARC1000003, highly similar to Homo sapiens sodium dependent phosphate transporter isoform NaPi-3b mRNA. [AK075015]	1.84349	14.9766
ENSG00000157765	SLC34A2	Homo sapiens solute carrier family 34 (sodium phosphate), member 2 (SLC34A2), mRNA [NM_006424]	1.84349	14.9766
ENSG00000204525	HLA-B	Homo sapiens major histocompatibility complex, class I, B (HLA-B), mRNA [NM_005514]	1.84155	56.1783
ENSG00000204525	HLA-C	Human (clone pC68) MHC class I HLA-Cx52 mRNA, 3' end cds. [M21963]	1.84155	56.1783
ENSG00000204525	HLA-C	Homo sapiens MHC class I antigen HLA-C mRNA (HLA-Cw-1603 allele), complete cds. [U41420]	1.84155	56.1783
ENSG00000130734	APG4D	Homo sapiens APG4 autophagy 4 homolog D (S. cerevisiae) (APG4D), mRNA [NM_032885]	1.84088	33.1427
ENSG00000149798	CDC42EP2	Homo sapiens CDC42 effector protein (Rho GTPase binding) 2 (CDC42EP2), mRNA [NM_006779]	1.84005	21.7023
ENSG00000099889	ARVCF	Homo sapiens armadillo repeat gene deletes in velocardiofacial syndrome (ARVCF), mRNA [NM_001670]	1.83748	62.23
ENSG00000135842	C1orf24	Homo sapiens chromosome 1 open reading frame 24 (C1orf24), mRNA [NM_052966]	1.83406	30.7149
ENSG00000008710	PKD1	Homo sapiens polycystic kidney disease 1 (autosomal dominant) (PKD1), transcript variant 2, mRNA [NM_000296]	1.8254	87.0734
ENSG00000111087	GLI1	Homo sapiens glioma-associated oncogene homolog 1 (zinc finger protein) (GLI1), mRNA [NM_005269]	1.82453	16.2635
ENSG00000139725	RHOF	Homo sapiens ras homolog gene family, member F (in filopodia) (RHOF), mRNA [NM_019034]	1.82453	16.2635
ENSG00000167994	RAB3IL1	Homo sapiens RAB3A interacting protein (rabin3)-like 1 (RAB3IL1), mRNA [NM_013401]	1.82215	53.8789
ENSG00000179292	MGC33486	Homo sapiens hypothetical protein MGC33486 (MGC33486), mRNA [NM_153266]	1.82148	28.9148
ENSG00000115318	LOXL3	Homo sapiens lysyl oxidase-like 3 (LOXL3), mRNA [NM_032603]	1.82143	14.7544
ENSG00000151792	CTSO	Homo sapiens cathepsin O (CTSO), mRNA [NM_001334]	1.82044	32.6833
ENSG00000107282	APBA1	Homo sapiens amyloid beta (A4) precursor protein-binding, family A, member 1 (X11) (APBA1), mRNA [NM_001163]	1.81963	18.4103
ENSG00000127580	WDR24	Homo sapiens WD repeat domain 24 (WDR24), mRNA [NM_032259]	1.81843	22.1231
ENSG00000171282	KIAA1447	Homo sapiens cDNA: FLJ23058 fis, clone LNG03818. [AK026711]	1.8158	20.6183
ENSG00000069399	BCL3	Homo sapiens B-cell CLL/lymphoma 3 (BCL3), mRNA [NM_005178]	1.81488	28.0442
ENSG00000175827	DKFZp761E198	Homo sapiens hypothetical protein DKFZp761E198 (DKFZp761E198), mRNA [NM_138368]	1.81265	26.523
ENSG00000147852	VLDLR	Homo sapiens very low density lipoprotein receptor (VLDLR), mRNA [NM_003383]	1.81254	37.7569
ENSG00000170604	IRF2BP1	Homo sapiens interferon regulatory factor 2 binding protein 1 (IRF2BP1), mRNA [NM_015649]	1.81232	156.24
ENSG00000173566	FLJ22494	Homo sapiens hypothetical protein FLJ22494 (FLJ22494), mRNA [NM_024815]	1.80851	65.5395
ENSG00000179588	ZFPM1	Homo sapiens zinc finger protein, multitype 1 (ZFPM1), mRNA [NM_153813]	1.80627	29.3782
ENSG00000100889	PCK2	Homo sapiens phosphoenolpyruvate carboxykinase 2 (mitochondrial) (PCK2), mRNA [NM_004563]	1.80616	400.289
ENSG00000130940	FLJ20321	Homo sapiens hypothetical protein FLJ20321 (FLJ20321), mRNA [NM_017766]	1.80423	37.5333
ENSG00000017621	FLJ21687	Homo sapiens PDZ domain containing, X chromosome (FLJ21687), mRNA [NM_024859]	1.80103	26.3123
ENSG00000163959	OSTalpha	Homo sapiens organic solute transporter alpha (OSTalpha), mRNA [NM_152672]	1.79695	18.8679
ENSG00000198797	KIAA1747	Homo sapiens hypothetical protein from clone 24828 (KIAA1747), mRNA [NM_021165]	1.79695	18.8679
ENSG00000130479	BPY2IP1	Homo sapiens BPY2 interacting protein 1 (BPY2IP1), mRNA [NM_018174]	1.79281	40.1864
ENSG00000164620	C5orf16	Homo sapiens chromosome 5 open reading frame 16 (C5orf16), mRNA [NM_173828]	1.79027	23.907
ENSG00000161714	PLCD3	Homo sapiens phospholipase C, delta 3 (PLCD3), mRNA [NM_133373]	1.78763	13.6984
ENSG00000006555	FLJ20619	Homo sapiens hypothetical protein FLJ20619 (FLJ20619), mRNA [NM_017904]	1.78763	13.6984
ENSG00000064489	MEF2B	Homo sapiens MADS box transcription enhancer factor 2, polypeptide B (myocyte enhancer factor 2B) (MEF2B), mRNA [NM_005919]	1.78687	17.9813
ENSG00000146232	NFKBIE	Homo sapiens nuclear factor of kappa light polypeptide gene enhancer in B-cells inhibitor, epsilon (NFKBIE), mRNA [NM_004556]	1.78315	40.6249
ENSG00000172432	THC2054435	ALU1_HUMAN (P39188) Alu subfamily J sequence contamination warning entry, partial (13%) [THC2054435]	1.77599	300.449
ENSG00000100139	MICAL-L1	Homo sapiens MICAL-like 1 (MICAL-L1), mRNA [NM_033386]	1.7723	58.6083
ENSG00000129911	KLF16	Homo sapiens Kruppel-like factor 16 (KLF16), mRNA [NM_031918]	1.77134	68.9515
ENSG00000133111	RFXAP	Homo sapiens regulatory factor X-associated protein (RFXAP), mRNA [NM_000538]	1.77056	30.0624
ENSG00000160323	ADAMTS13	Homo sapiens a disintegrin-like and metalloprotease (reprolysin type) with thrombospondin type 1 motif, 13 (ADAMTS13), transcript variant 1, mRNA [NM_139025]	1.76997	15.6534
ENSG00000180914	OXTR	Homo sapiens oxytocin receptor (OXTR), mRNA [NM_000916]	1.76785	13.5114
ENSG00000198113	FLJ20245	Homo sapiens hypothetical protein FLJ20245 (FLJ20245), mRNA [NM_017723]	1.76411	99.524
ENSG00000145214	DGKQ	Homo sapiens diacylglycerol kinase, theta 110kDa (DGKQ), mRNA [NM_001347]	1.76376	42.2278
ENSG00000181588	RKHD1	Homo sapiens ring finger and KH domain containing 1 (RKHD1), mRNA [NM_203304]	1.7603	254.166
ENSG00000142444	LOC90580	Homo sapiens hypothetical protein BC011833 (LOC90580), mRNA [NM_138358]	1.75438	43.422
ENSG00000116584	ARHGEF2	Homo sapiens rho/rac guanine nucleotide exchange factor (GEF) 2 (ARHGEF2), mRNA [NM_004723]	1.75024	464.214
ENSG00000107338	SHB	Homo sapiens SHB (Src homology 2 domain containing) adaptor protein B (SHB), mRNA [NM_003028]	1.74365	84.1933
ENSG00000183840	GPR39	Homo sapiens G protein-coupled receptor 39 (GPR39), mRNA [NM_001508]	1.74014	18.0624
ENSG00000142544	LOC90353	Homo sapiens LOC90353 (LOC90353), mRNA [NM_145232]	1.73675	25.7873
ENSG00000142798	HSPG2	Homo sapiens heparan sulfate proteoglycan 2 (perlecan) (HSPG2), mRNA [NM_005529]	1.73552	72.1301
ENSG00000049323	LTBP1	Homo sapiens latent transforming growth factor beta binding protein 1 (LTBP1), transcript variant 2, mRNA [NM_000627]	1.73494	22.9205
ENSG00000006327	TNFRSF12A	Homo sapiens tumor necrosis factor receptor superfamily, member 12A (TNFRSF12A), mRNA [NM_016639]	1.73291	100.77
ENSG00000067082	KLF6	Homo sapiens Kruppel-like factor 6 (KLF6), transcript variant 2, mRNA [NM_001300]	1.73	171.591
ENSG00000011590	TZFP	Homo sapiens testis zinc finger protein (TZFP), mRNA [NM_014383]	1.72851	13.7943
ENSG00000116852	KIF21B	Homo sapiens mRNA for KIAA0449 protein, partial cds. [AB007918]	1.72232	67.0958
ENSG00000173641	HSPB7	Homo sapiens heat shock 27kDa protein family, member 7 (cardiovascular) (HSPB7), mRNA [NM_014424]	1.71973	20.5779
ENSG00000128645	HOXD1	Homo sapiens homeo box D1 (HOXD1), mRNA [NM_024501]	1.71882	16.4081
ENSG00000213445	SIPA1	Homo sapiens signal-induced proliferation-associated gene 1 (SIPA1), transcript variant 1, mRNA [NM_153253]	1.71878	48.5247
ENSG00000107829	SHFM3	Homo sapiens split hand/foot malformation (ectrodactyly) type 3 (SHFM3), mRNA [NM_022039]	1.71765	78.1553
ENSG00000133624	FLJ12700	Homo sapiens hypothetical protein FLJ12700 (FLJ12700), mRNA [NM_024910]	1.71357	33.6363
ENSG00000105388	CEACAM5	Homo sapiens carcinoembryonic antigen-related cell adhesion molecule 5 (CEACAM5), mRNA [NM_004363]	1.71201	19.0733
ENSG00000169100	SLC25A6	Homo sapiens solute carrier family 25 (mitochondrial carrier; adenine nucleotide translocator), member 6 (SLC25A6), mRNA [NM_001636]	1.71134	894.877
ENSG00000129968	C19orf27	Homo sapiens chromosome 19 open reading frame 27 (C19orf27), mRNA [NM_031213]	1.70985	93.253
ENSG00000020577	SAMD4	Homo sapiens sterile alpha motif domain containing 4 (SAMD4), mRNA [NM_015589]	1.7081	21.0561
ENSG00000197063	MAFG	Homo sapiens v-maf musculoaponeurotic fibrosarcoma oncogene homolog G (avian) (MAFG), transcript variant 1, mRNA [NM_002359]	1.70746	245.976
ENSG00000197063	MAFG	Homo sapiens v-maf musculoaponeurotic fibrosarcoma oncogene homolog G (avian) (MAFG), transcript variant 2, mRNA [NM_032711]	1.70746	245.976
ENSG00000197530	ZZANK1	Homo sapiens zinc finger, ZZ type with ankyrin repeat domain 1 (ZZANK1), mRNA [NM_080875]	1.70374	97.0148
ENSG00000105722	ERF	Homo sapiens Ets2 repressor factor (ERF), mRNA [NM_006494]	1.70316	591.605
ENSG00000032444	NTE	Homo sapiens neuropathy target esterase (NTE), mRNA [NM_006702]	1.70294	85.7008
ENSG00000075275	CELSR1	Homo sapiens cadherin, EGF LAG seven-pass G-type receptor 1 (flamingo homolog, Drosophila) (CELSR1), mRNA [NM_014246]	1.697	72.0274
ENSG00000104881	PPP1R13L	Homo sapiens protein phosphatase 1, regulatory (inhibitor) subunit 13 like (PPP1R13L), mRNA [NM_006663]	1.69367	16.1136
ENSG00000177340	FLJ13224	Homo sapiens cDNA FLJ13224 fis, clone OVARC1000008. [AK023286]	1.69284	16.745
ENSG00000196517	SLC6A9	Homo sapiens solute carrier family 6 (neurotransmitter transporter, glycine), member 9 (SLC6A9), transcript variant 1, mRNA [NM_006934]	1.6928	36.4973
ENSG00000167995	VMD2	Homo sapiens vitelliform macular dystrophy (Best disease, bestrophin) (VMD2), mRNA [NM_004183]	1.69207	17.4188
ENSG00000163993	S100P	Homo sapiens S100 calcium binding protein P (S100P), mRNA [NM_005980]	1.69176	360.904
ENSG00000164949	GEM	Homo sapiens GTP binding protein overexpressed in skeletal muscle (GEM), transcript variant 1, mRNA [NM_005261]	1.69008	19.4113
ENSG00000142102	FLJ22635	Homo sapiens hypothetical protein FLJ22635 (FLJ22635), mRNA [NM_025092]	1.68755	22.7515
ENSG00000132024	FLJ20241	Homo sapiens putative NFkB activating protein (FLJ20241), mRNA [NM_017721]	1.68534	26.7756
ENSG00000135439	CENTG1	Homo sapiens centaurin, gamma 1 (CENTG1), mRNA [NM_014770]	1.68363	13.3284
ENSG00000177548	RABEP2	Homo sapiens rabaptin, RAB GTPase binding effector protein 2 (RABEP2), mRNA [NM_024816]	1.68284	33.4826
ENSG00000217539	IQCB1	Homo sapiens IQ motif containing B1 (IQCB1), mRNA [NM_014642]	1.68267	14.6291
ENSG00000173264	C11ORF4	Homo sapiens chromosome 11 hypothetical protein ORF4 (C11ORF4), mRNA [NM_020155]	1.68225	15.2879
ENSG00000090674	MCOLN1	Homo sapiens mucolipin 1 (MCOLN1), mRNA [NM_020533]	1.67852	59.1937
ENSG00000158792	MGC26885	Homo sapiens hypothetical protein MGC26885 (MGC26885), mRNA [NM_152339]	1.67502	67.9795
ENSG00000128228	SDF2L1	Homo sapiens stromal cell-derived factor 2-like 1 (SDF2L1), mRNA [NM_022044]	1.67258	149.137
ENSG00000114251	WNT5A	Homo sapiens wingless-type MMTV integration site family, member 5A (WNT5A), mRNA [NM_003392]	1.67092	19.1051
ENSG00000164849	GPR146	Homo sapiens G protein-coupled receptor 146 (GPR146), mRNA [NM_138445]	1.67078	17.766
ENSG00000130758	MAP3K10	Homo sapiens mitogen-activated protein kinase kinase kinase 10 (MAP3K10), mRNA [NM_002446]	1.67078	17.766
ENSG00000090534	THPO	Homo sapiens thrombopoietin (myeloproliferative leukemia virus oncogene ligand, megakaryocyte growth and development factor) (THPO), transcript variant 1, mRNA [NM_000460]	1.67054	15.8085
ENSG00000171443	ZNF524	Homo sapiens zinc finger protein 524 (ZNF524), mRNA [NM_153219]	1.67044	15.1351
ENSG00000123989	CHPF	Homo sapiens chondroitin polymerizing factor (CHPF), mRNA [NM_024536]	1.66517	76.1908
ENSG00000110697	PITPNM1	Homo sapiens phosphatidylinositol transfer protein, membrane-associated 1 (PITPNM1), mRNA [NM_004910]	1.66271	598.45
ENSG00000135596	NICAL	Homo sapiens NEDD9 interacting protein with calponin homology and LIM domains (NICAL), mRNA [NM_022765]	1.66145	50.3143
ENSG00000105245	NUMBL	Homo sapiens numb homolog (Drosophila)-like (NUMBL), mRNA [NM_004756]	1.65853	14.328
ENSG00000083838	FLJ20626	Homo sapiens hypothetical protein FLJ20626 (FLJ20626), mRNA [NM_017908]	1.65526	21.4623
ENSG00000051108	HERPUD1	Homo sapiens homocysteine-inducible, endoplasmic reticulum stress-inducible, ubiquitin-like domain member 1 (HERPUD1), transcript variant 1, mRNA [NM_014685]	1.65385	211.709
ENSG00000184489	PTP4A3	Homo sapiens protein tyrosine phosphatase type IVA, member 3 (PTP4A3), transcript variant 1, mRNA [NM_032611]	1.65163	17.4906
ENSG00000077150	NFKB2	Homo sapiens nuclear factor of kappa light polypeptide gene enhancer in B-cells 2 (p49/p100) (NFKB2), mRNA [NM_002502]	1.65154	75.9888
ENSG00000167962	ZNF598	Homo sapiens zinc finger protein 598 (ZNF598), mRNA [NM_178167]	1.65105	65.9169
ENSG00000168993	CPLX1	Homo sapiens complexin 1 (CPLX1), mRNA [NM_006651]	1.64721	14.1868
ENSG00000175602	DIPA	Homo sapiens hepatitis delta antigen-interacting protein A (DIPA), mRNA [NM_006848]	1.64715	34.4608
ENSG00000103326	SOLH	Homo sapiens small optic lobes homolog (Drosophila) (SOLH), mRNA [NM_005632]	1.64625	79.6344
ENSG00000188157	AGRN	Homo sapiens agrin (AGRN), mRNA [NM_198576]	1.64481	126.006
ENSG00000185803	GPR172A	Homo sapiens G protein-coupled receptor 172A (GPR172A), mRNA [NM_024531]	1.64351	47.5537
ENSG00000142627	EPHA2	Homo sapiens EPH receptor A2 (EPHA2), mRNA [NM_004431]	1.63989	245.193
ENSG00000108509	CAMTA2	Homo sapiens calmodulin binding transcription activator 2 (CAMTA2), mRNA [NM_015099]	1.63986	83.9175
ENSG00000125845	BMP2	Homo sapiens bone morphogenetic protein 2 (BMP2), mRNA [NM_001200]	1.63943	225.399
ENSG00000173320	DKFZp762K222	Homo sapiens hypothetical protein DKFZp762K222 (DKFZp762K222), mRNA [NM_020225]	1.6385	34.855
ENSG00000168056	LTBP3	Homo sapiens latent transforming growth factor beta binding protein 3 (LTBP3), mRNA [NM_021070]	1.63753	28.9281
ENSG00000130522	JUND	Homo sapiens jun D proto-oncogene (JUND), mRNA [NM_005354]	1.63605	456.527
ENSG00000140320	BAHD1	Homo sapiens bromo adjacent homology domain containing 1 (BAHD1), mRNA [NM_014952]	1.63439	43.9339
ENSG00000166046	MGC40368	Homo sapiens hypothetical protein MGC40368 (MGC40368), mRNA [NM_152772]	1.63146	44.4528
ENSG00000165879	FRAT1	Homo sapiens frequently rearranged in advanced T-cell lymphomas (FRAT1), transcript variant 2, mRNA [NM_181355]	1.63005	170.463
ENSG00000116871	FLJ10350	Homo sapiens hypothetical protein FLJ10350 (FLJ10350), mRNA [NM_018067]	1.62985	89.7602
ENSG00000171703	TCEA2	Homo sapiens transcription elongation factor A (SII), 2 (TCEA2), transcript variant 1, mRNA [NM_003195]	1.62951	19.0832
ENSG00000103426	CORO7	Homo sapiens coronin 7 (CORO7), mRNA [NM_024535]	1.62951	19.0832
ENSG00000140406	MESDC1	Homo sapiens mesoderm development candidate 1 (MESDC1), mRNA [NM_022566]	1.62904	122.959
ENSG00000159674	SPON2	Homo sapiens spondin 2, extracellular matrix protein (SPON2), mRNA [NM_012445]	1.62883	75.7937
ENSG00000167371	LOC112476	Homo sapiens similar to lymphocyte antigen 6 complex, locus G5B; G5b protein; open reading frame 31 (LOC112476), mRNA [NM_145239]	1.62397	13.3122
ENSG00000166188	ZNF319	Homo sapiens zinc finger protein 319 (ZNF319), mRNA [NM_020807]	1.62363	16.4272
ENSG00000141582	CBX4	Homo sapiens chromobox homolog 4 (Pc class homolog, Drosophila) (CBX4), mRNA [NM_003655]	1.61967	280.818
ENSG00000179528	LBX2	Homo sapiens lady bird-like homeobox 2 (Drosophila) (LBX2), mRNA [NM_001009812]	1.61836	23.3561
ENSG00000163704	ENST00000295984	Homo sapiens, clone IMAGE:5300209, mRNA. [BC040508]	1.61624	19.4947
ENSG00000005206	SPPL2B	Homo sapiens SPPL2b (SPPL2B), mRNA [NM_020172]	1.61516	32.8475
ENSG00000125089	SH3TC1	Homo sapiens SH3 domain and tetratricopeptide repeats 1 (SH3TC1), mRNA [NM_018986]	1.61516	57.9468
ENSG00000204872	CML2	Homo sapiens putative N-acetyltransferase Camello 2 (CML2), mRNA [NM_016347]	1.6146	18.8286
ENSG00000204872	NAT8	Homo sapiens N-acetyltransferase 8 (camello like) (NAT8), mRNA [NM_003960]	1.6146	18.8286
ENSG00000171992	SYNPO	Homo sapiens mRNA for KIAA1029 protein, partial cds. [AB028952]	1.61372	37.2984
ENSG00000171992	SYNPO	Homo sapiens cDNA FLJ33747 fis, clone BRCAN1000168. [AK091066]	1.61372	37.2984
ENSG00000108840	HDAC5	Homo sapiens histone deacetylase 5 (HDAC5), transcript variant 1, mRNA [NM_005474]	1.61239	192.187
ENSG00000179965	LOC51333	Homo sapiens mesenchymal stem cell protein DSC43 (LOC51333), mRNA [NM_016643]	1.6123	25.7793
ENSG00000107821	KAZALD1	Homo sapiens Kazal-type serine protease inhibitor domain 1 (KAZALD1), mRNA [NM_030929]	1.61146	64.2742
ENSG00000167604	TA-NFKBH	Homo sapiens T-cell activation NFKB-like protein (TA-NFKBH), mRNA [NM_032721]	1.61104	15.0097
ENSG00000151012	SLC7A11	Homo sapiens solute carrier family 7, (cationic amino acid transporter, y+ system) member 11 (SLC7A11), mRNA [NM_014331]	1.6109	152.374
ENSG00000070404	FSTL3	Homo sapiens follistatin-like 3 (secreted glycoprotein) (FSTL3), mRNA [NM_005860]	1.61014	236.121
ENSG00000179431	FJX1	Homo sapiens four jointed box 1 (Drosophila) (FJX1), mRNA [NM_014344]	1.60954	49.3496
ENSG00000198637	RPL41	Homo sapiens ribosomal protein L41 (RPL41), mRNA [NM_021104]	1.60946	21.8803
ENSG00000185924	RTN4RL1	Homo sapiens reticulon 4 receptor-like 1 (RTN4RL1), mRNA [NM_178568]	1.60928	19.3724
ENSG00000145850	TIMD4	Homo sapiens T-cell immunoglobulin and mucin domain containing 4 (TIMD4), mRNA [NM_138379]	1.60696	16.2063
ENSG00000049283	EPN3	Homo sapiens epsin 3 (EPN3), mRNA [NM_017957]	1.60629	13.7115
ENSG00000103257	SLC7A5	Homo sapiens solute carrier family 7 (cationic amino acid transporter, y+ system), member 5 (SLC7A5), mRNA [NM_003486]	1.60507	155.507
ENSG00000125826	C20orf18	Homo sapiens chromosome 20 open reading frame 18 (C20orf18), transcript variant 2, mRNA [NM_031229]	1.60341	96.0331
ENSG00000156381	ANKRD9	Homo sapiens ankyrin repeat domain 9 (ANKRD9), mRNA [NM_152326]	1.60339	26.2054
ENSG00000177192	PUS1	Homo sapiens pseudouridylate synthase 1 (PUS1), mRNA [NM_025215]	1.60318	157.158
ENSG00000178209	PLEC1	Homo sapiens plectin 1, intermediate filament binding protein 500kDa (PLEC1), transcript variant 6, mRNA [NM_201380]	1.60292	147.396
ENSG00000167685	ZNF444	Homo sapiens zinc finger protein 444 (ZNF444), mRNA [NM_018337]	1.60289	445.026
ENSG00000187045	TMPRSS6	Homo sapiens transmembrane protease, serine 6 (TMPRSS6), mRNA [NM_153609]	1.60274	79.1668
ENSG00000187045	TMPRSS6	Homo sapiens transmembrane protease, serine 6, mRNA (cDNA clone MGC:35027 IMAGE:5164881), complete cds. [BC039082]	1.60274	79.1668
ENSG00000136010	ALDH1L2	Homo sapiens mRNA; cDNA DKFZp686A16126 (from clone DKFZp686A16126). [CR749561]	1.60263	23.663
ENSG00000130313	PGLS	Homo sapiens 6-phosphogluconolactonase (PGLS), mRNA [NM_012088]	1.60155	79.6996
ENSG00000197766	DF	Homo sapiens D component of complement (adipsin) (DF), mRNA [NM_001928]	1.60043	24.8761
ENSG00000124508	BTN2A2	Homo sapiens butyrophilin, subfamily 2, member A2 (BTN2A2), transcript variant 2, mRNA [NM_181531]	1.60027	50.2054
ENSG00000137166	FOXP4	Homo sapiens forkhead box P4 (FOXP4), mRNA [NM_138457]	1.59913	45.0806
ENSG00000187266	EPOR	Homo sapiens erythropoietin receptor (EPOR), mRNA [NM_000121]	1.59846	26.0902
ENSG00000187266	EPOR	Homo sapiens mRNA for FLJ00153 protein. [AK074082]	1.59846	26.0902
ENSG00000177663	IL17R	Homo sapiens interleukin 17 receptor (IL17R), mRNA [NM_014339]	1.59717	45.6208
ENSG00000140854	KATNB1	Homo sapiens katanin p80 (WD repeat containing) subunit B 1 (KATNB1), mRNA [NM_005886]	1.59583	52.4564
ENSG00000196139	AKR1C3	Homo sapiens aldo-keto reductase family 1, member C3 (3-alpha hydroxysteroid dehydrogenase, type II) (AKR1C3), mRNA [NM_003739]	1.59569	21.0001
ENSG00000176058	C9orf75	Homo sapiens chromosome 9 open reading frame 75 (C9orf75), mRNA [NM_173691]	1.59476	61.3333
ENSG00000139289	PHLDA1	Homo sapiens pleckstrin homology-like domain, family A, member 1 (PHLDA1), mRNA [NM_007350]	1.59455	135.911
ENSG00000160703	NOD9	Homo sapiens NOD9 protein (NOD9), transcript variant 2, mRNA [NM_170722]	1.59192	23.4251
ENSG00000143627	PKLR	Homo sapiens pyruvate kinase, liver and RBC (PKLR), nuclear gene encoding mitochondrial protein, transcript variant 1, mRNA [NM_000298]	1.59154	17.8131
ENSG00000166126	AMN	Homo sapiens amnionless homolog (mouse) (AMN), mRNA [NM_030943]	1.58999	35.2374
ENSG00000197562	RAB40C	Homo sapiens RAB40C, member RAS oncogene family (RAB40C), mRNA [NM_021168]	1.58941	29.5969
ENSG00000049449	RCN1	Homo sapiens reticulocalbin 1, EF-hand calcium binding domain (RCN1), mRNA [NM_002901]	1.58681	76.7195
ENSG00000136997	MYC	Homo sapiens v-myc myelocytomatosis viral oncogene homolog (avian) (MYC), mRNA [NM_002467]	1.58615	185.633
ENSG00000165804	ZNF219	Homo sapiens zinc finger protein 219 (ZNF219), mRNA [NM_016423]	1.58602	50.1726
ENSG00000114349	GNAT1	Homo sapiens guanine nucleotide binding protein (G protein), alpha transducing activity polypeptide 1 (GNAT1), transcript variant 2, mRNA [NM_000172]	1.58583	14.676
ENSG00000080031	PTPRH	Homo sapiens protein tyrosine phosphatase, receptor type, H (PTPRH), mRNA [NM_002842]	1.58582	60.1854
ENSG00000142611	PRDM16	Homo sapiens PR domain containing 16 (PRDM16), transcript variant 1, mRNA [NM_022114]	1.58558	19.5747
ENSG00000116691	FLJ12438	Homo sapiens hypothetical protein FLJ12438 (FLJ12438), mRNA [NM_021933]	1.58526	66.5233
ENSG00000060656	PTPRU	Homo sapiens protein tyrosine phosphatase, receptor type, U (PTPRU), transcript variant 2, mRNA [NM_133177]	1.58433	30.6996
ENSG00000104936	DMPK	Homo sapiens dystrophia myotonica-protein kinase (DMPK), mRNA [NM_004409]	1.58348	45.0573
ENSG00000159164	SV2A	Homo sapiens synaptic vesicle glycoprotein 2A (SV2A), mRNA [NM_014849]	1.58342	31.9059
ENSG00000178093	SSTK	Homo sapiens serine/threonine protein kinase SSTK (SSTK), mRNA [NM_032037]	1.58284	30.0329
ENSG00000185347	C14orf80	Homo sapiens chromosome 14 open reading frame 80 (C14orf80), mRNA [NM_173608]	1.58096	62.4455
ENSG00000105325	FZR1	Homo sapiens mRNA for Fzr1, complete cds. [AB013462]	1.57756	114.673
ENSG00000105404	RABAC1	Homo sapiens Rab acceptor 1 (prenylated) (RABAC1), mRNA [NM_006423]	1.57716	150.841
ENSG00000089351	KIAA1533	Homo sapiens KIAA1533 (KIAA1533), mRNA [NM_020895]	1.57661	110.151
ENSG00000178038	ALS2CL	Homo sapiens ALS2 C-terminal like (ALS2CL), transcript variant 2, mRNA [NM_182774]	1.5761	31.6962
ENSG00000100726	KIAA0683	Homo sapiens KIAA0683 gene product (KIAA0683), mRNA [NM_016111]	1.57591	36.01
ENSG00000102871	TRADD	Homo sapiens TNFRSF1A-associated via death domain (TRADD), transcript variant 2, mRNA [NM_153425]	1.5756	16.9509
ENSG00000184270	HIST2H2AB	Homo sapiens histone 2, H2ab (HIST2H2AB), mRNA [NM_175065]	1.57539	1446.08
ENSG00000198830	HMGN2	Homo sapiens high-mobility group nucleosomal binding domain 2 (HMGN2), mRNA [NM_005517]	1.57235	199.051
ENSG00000173210	ABLIM3	Homo sapiens actin binding LIM protein family, member 3 (ABLIM3), mRNA [NM_014945]	1.57132	24.2117
ENSG00000142733	MAP3K6	Homo sapiens mitogen-activated protein kinase kinase kinase 6 (MAP3K6), mRNA [NM_004672]	1.57068	19.9151
ENSG00000103335	FAM38A	Homo sapiens family with sequence similarity 38, member A (FAM38A), mRNA [NM_014745]	1.57058	105.721
ENSG00000149091	DGKZ	Homo sapiens diacylglycerol kinase, zeta 104kDa (DGKZ), transcript variant 2, mRNA [NM_003646]	1.57042	51.2783
ENSG00000144655	AXUD1	Homo sapiens AXIN1 up-regulated 1 (AXUD1), mRNA [NM_033027]	1.56961	76.7195
ENSG00000101665	SMAD7	Homo sapiens SMAD, mothers against DPP homolog 7 (Drosophila) (SMAD7), mRNA [NM_005904]	1.56904	149.049
ENSG00000136367	ZNF409	Homo sapiens mRNA for KIAA1056 protein, partial cds. [AB028979]	1.56649	15.0109
ENSG00000070444	MNT	Homo sapiens MAX binding protein (MNT), mRNA [NM_020310]	1.56579	17.404
ENSG00000154803	FLCN	Homo sapiens folliculin (FLCN), transcript variant 2, mRNA [NM_144606]	1.56567	146.678
ENSG00000168528	TDE2L	Homo sapiens tumor differentially expressed 2-like (TDE2L), mRNA [NM_178865]	1.5634	38.0413
ENSG00000164932	CTHRC1	Homo sapiens collagen triple helix repeat containing 1 (CTHRC1), mRNA [NM_138455]	1.56282	16.7443
ENSG00000163703	CRELD1	Homo sapiens cysteine-rich with EGF-like domains 1 (CRELD1), mRNA [NM_015513]	1.55846	84.6162
ENSG00000172932	LOC338692	Homo sapiens hypothetical protein LOC338692 (LOC338692), mRNA [NM_207354]	1.5582	219.663
ENSG00000141391	C18orf43	Homo sapiens chromosome 18 open reading frame 43 (C18orf43), mRNA [NM_006553]	1.55738	46.9999
ENSG00000137801	THBS1	Homo sapiens thrombospondin 1 (THBS1), mRNA [NM_003246]	1.55724	58.5524
ENSG00000014164	ZC3HDC3	Homo sapiens zinc finger CCCH type domain containing 3 (ZC3HDC3), mRNA [NM_015117]	1.55595	14.26
ENSG00000167705	RILP	Homo sapiens Rab interacting lysosomal protein (RILP), mRNA [NM_031430]	1.55549	13.1156
ENSG00000167548	MLL2	Homo sapiens myeloid/lymphoid or mixed-lineage leukemia 2 (MLL2), mRNA [NM_003482]	1.55464	156.921
ENSG00000152137	HSPB8	Homo sapiens heat shock 22kDa protein 8 (HSPB8), mRNA [NM_014365]	1.55341	16.0279
ENSG00000142409	LOC126208	Homo sapiens hypothetical protein LOC126208 (LOC126208), mRNA [NM_001002836]	1.55309	472.821
ENSG00000040608	RTN4R	Homo sapiens reticulon 4 receptor (RTN4R), mRNA [NM_023004]	1.55281	14.8117
ENSG00000143554	SLC27A3	Homo sapiens solute carrier family 27 (fatty acid transporter), member 3 (SLC27A3), mRNA [NM_024330]	1.55144	23.1363
ENSG00000111319	SCNN1A	Homo sapiens sodium channel, nonvoltage-gated 1 alpha (SCNN1A), mRNA [NM_001038]	1.55072	16.5534
ENSG00000126903	SLC10A3	Homo sapiens solute carrier family 10 (sodium/bile acid cotransporter family), member 3 (SLC10A3), mRNA [NM_019848]	1.55062	26.135
ENSG00000177732	SOX12	Homo sapiens SOX22 protein (SOX22) mRNA, complete cds. [U35612]	1.5497	115.307
ENSG00000115902	SLC1A4	Homo sapiens solute carrier family 1 (glutamate/neutral amino acid transporter), member 4 (SLC1A4), mRNA [NM_003038]	1.54801	91.6766
ENSG00000186111	PIP5K1C	Homo sapiens phosphatidylinositol-4-phosphate 5-kinase, type I, gamma (PIP5K1C), mRNA [NM_012398]	1.54786	24.2697
ENSG00000109819	PPARGC1A	Homo sapiens peroxisome proliferative activated receptor, gamma, coactivator 1, alpha (PPARGC1A), mRNA [NM_013261]	1.54702	73.8513
ENSG00000153976	HS3ST3A1	Homo sapiens heparan sulfate (glucosamine) 3-O-sulfotransferase 3A1 (HS3ST3A1), mRNA [NM_006042]	1.54628	14.7333
ENSG00000121680	PEX16	Homo sapiens peroxisomal biogenesis factor 16 (PEX16), transcript variant 1, mRNA [NM_004813]	1.54506	35.5554
ENSG00000103495	MAZ	Homo sapiens MYC-associated zinc finger protein (purine-binding transcription factor), mRNA (cDNA clone MGC:52386 IMAGE:4309842), complete cds. [BC041629]	1.54108	406.525
ENSG00000103495	MAZ	Homo sapiens MYC-associated zinc finger protein (purine-binding transcription factor) (MAZ), mRNA [NM_002383]	1.54108	406.525
ENSG00000164379	FOXQ1	Homo sapiens forkhead box Q1 (FOXQ1), mRNA [NM_033260]	1.54057	94.0597
ENSG00000188687	SLC4A5	Homo sapiens solute carrier family 4, sodium bicarbonate cotransporter, member 5 (SLC4A5), transcript variant a, mRNA [NM_021196]	1.53898	22.8585
ENSG00000128283	CDC42EP1	Homo sapiens CDC42 effector protein (Rho GTPase binding) 1 (CDC42EP1), transcript variant 1, mRNA [NM_152243]	1.53895	174.849
ENSG00000163501	IHH	Homo sapiens Indian hedgehog homolog (Drosophila), mRNA (cDNA clone IMAGE:5182642), partial cds. [BC034757]	1.53753	23.4251
ENSG00000099882	SHANK3	Homo sapiens mRNA for KIAA1650 protein, partial cds. [AB051437]	1.53643	32.2853
ENSG00000154370	TRIM11	Homo sapiens tripartite motif-containing 11 (TRIM11), mRNA [NM_145214]	1.53491	66.3526
ENSG00000204335	SP5	Homo sapiens Sp5 transcription factor (SP5), mRNA [NM_001003845]	1.53375	16.2882
ENSG00000012817	SMCY	Homo sapiens Smcy homolog, Y-linked (mouse) (SMCY), mRNA [NM_004653]	1.53375	16.2882
ENSG00000184371	CSF1	Homo sapiens colony stimulating factor 1 (macrophage) (CSF1), transcript variant 4, mRNA [NM_172212]	1.53366	23.3338
ENSG00000184371	CSF1	Homo sapiens colony stimulating factor 1 (macrophage) (CSF1), transcript variant 2, mRNA [NM_172210]	1.53366	23.3338
ENSG00000130203	APOE	Homo sapiens apolipoprotein E (APOE), mRNA [NM_000041]	1.53353	2841.25
ENSG00000139514	SLC7A1	Homo sapiens solute carrier family 7 (cationic amino acid transporter, y+ system), member 1 (SLC7A1), mRNA [NM_003045]	1.5316	46.4053
ENSG00000185024	BRF1	Homo sapiens BRF1 homolog, subunit of RNA polymerase III transcription initiation factor IIIB (S. cerevisiae) (BRF1), transcript variant 3, mRNA [NM_145685]	1.53066	30.3079
ENSG00000160233	LRRC3	Homo sapiens leucine rich repeat containing 3 (LRRC3), mRNA [NM_030891]	1.53004	15.6644
ENSG00000182325	FBXL6	Homo sapiens F-box and leucine-rich repeat protein 6 (FBXL6), transcript variant 1, mRNA [NM_012162]	1.52964	13.9208
ENSG00000123908	EIF2C2	Homo sapiens eukaryotic translation initiation factor 2C, 2 (EIF2C2), mRNA [NM_012154]	1.52936	42.7372
ENSG00000112337	SLC17A2	Homo sapiens solute carrier family 17 (sodium phosphate), member 2 (SLC17A2), mRNA [NM_005835]	1.52925	19.7094
ENSG00000013364	MVP	Homo sapiens major vault protein (MVP), transcript variant 1, mRNA [NM_017458]	1.52886	17.9374
ENSG00000108786	HSD17B1	Homo sapiens hydroxysteroid (17-beta) dehydrogenase 1 (HSD17B1), mRNA [NM_000413]	1.5278	52.0757
ENSG00000214668	SLC29A4	Homo sapiens solute carrier family 29 (nucleoside transporters), member 4 (SLC29A4), mRNA [NM_153247]	1.52744	18.4955
ENSG00000118046	STK11	Homo sapiens serine/threonine kinase 11 (Peutz-Jeghers syndrome) (STK11), mRNA [NM_000455]	1.52674	285.604
ENSG00000184557	SOCS3	Homo sapiens suppressor of cytokine signaling 3 (SOCS3), mRNA [NM_003955]	1.52611	47.907
ENSG00000181218	HIST3H2A	Homo sapiens histone 3, H2a (HIST3H2A), mRNA [NM_033445]	1.52515	258.96
ENSG00000196976	DXS9879E	Homo sapiens DNA segment on chromosome X (unique) 9879 expressed sequence (DXS9879E), mRNA [NM_006014]	1.52515	38.4023
ENSG00000177045	SIX5	Homo sapiens sine oculis homeobox homolog 5 (Drosophila) (SIX5), mRNA [NM_175875]	1.52413	43.7058
ENSG00000112039	FANCE	Homo sapiens Fanconi anemia, complementation group E (FANCE), mRNA [NM_021922]	1.52373	20.1913
ENSG00000142655	PEX14	Homo sapiens peroxisomal biogenesis factor 14 (PEX14), mRNA [NM_004565]	1.52258	45.3944
ENSG00000099330	FLJ22709	Homo sapiens hypothetical protein FLJ22709 (FLJ22709), mRNA [NM_024578]	1.522	14.3786
ENSG00000117984	CTSD	Homo sapiens cathepsin D (lysosomal aspartyl protease) (CTSD), mRNA [NM_001909]	1.52193	263.564
ENSG00000117984	CTSD	Homo sapiens cDNA FLJ12231 fis, clone MAMMA1001191. [AK022293]	1.52193	263.564
ENSG00000173153	ESRRA	Homo sapiens estrogen-related receptor alpha (ESRRA), mRNA [NM_004451]	1.52052	100.565
ENSG00000180900	SCRIB	Homo sapiens scribbled homolog (Drosophila) (SCRIB), transcript variant 1, mRNA [NM_182706]	1.51988	51.1503
ENSG00000180900	SCRIB	Homo sapiens scribbled homolog (Drosophila) (SCRIB), transcript variant 2, mRNA [NM_015356]	1.51988	51.1503
ENSG00000104142	VPS18	Homo sapiens vacuolar protein sorting protein 18 (VPS18), mRNA [NM_020857]	1.51974	107.709
ENSG00000196428	KIAA0669	Homo sapiens KIAA0669 gene product (KIAA0669), mRNA [NM_014779]	1.5185	86.026
ENSG00000122515	DKFZp761I2123	Homo sapiens hypothetical protein DKFZp761I2123 (DKFZp761I2123), transcript variant 1, mRNA [NM_031449]	1.51838	18.3306
ENSG00000161091	C19orf28	Homo sapiens chromosome 19 open reading frame 28 (C19orf28), mRNA [NM_174983]	1.51799	46.3634
ENSG00000161091	C19orf28	Homo sapiens clone PP3501 unknown mRNA. [AF218008]	1.51799	46.3634
ENSG00000113504	SLC12A7	Homo sapiens solute carrier family 12 (potassium/chloride transporters), member 7 (SLC12A7), mRNA [NM_006598]	1.51784	44.0194
ENSG00000105137	7h3	Homo sapiens hypothetical protein FLJ13511 (7h3), mRNA [NM_033025]	1.51693	16.586
ENSG00000171823	FBXL14	Homo sapiens F-box and leucine-rich repeat protein 14 (FBXL14), mRNA [NM_152441]	1.51472	34.4925
ENSG00000169682	SPINL	Homo sapiens spinster-like (SPINL), mRNA [NM_032038]	1.51472	34.4925
ENSG00000167671	UBXD1	Homo sapiens UBX domain containing 1 (UBXD1), mRNA [NM_025241]	1.51357	196.168
ENSG00000108557	RAI1	Homo sapiens retinoic acid induced 1 (RAI1), mRNA [NM_030665]	1.51315	18.8255
ENSG00000141349	G6PC3	Homo sapiens glucose 6 phosphatase, catalytic, 3 (G6PC3), mRNA [NM_138387]	1.51283	57.7655
ENSG00000054967	TNFRSF19L	Homo sapiens tumor necrosis factor receptor superfamily, member 19-like (TNFRSF19L), transcript variant 1, mRNA [NM_032871]	1.5127	28.0365
ENSG00000105287	PRKD2	Homo sapiens protein kinase D2 (PRKD2), mRNA [NM_016457]	1.51261	25.1618
ENSG00000007255	MGC2650	Homo sapiens hypothetical protein MGC2650 (MGC2650), mRNA [NM_024108]	1.5116	88.9667
ENSG00000143126	CELSR2	Homo sapiens cadherin, EGF LAG seven-pass G-type receptor 2 (flamingo homolog, Drosophila) (CELSR2), mRNA [NM_001408]	1.51143	73.6276
ENSG00000167992	FLJ32009	Homo sapiens hypothetical protein FLJ32009 (FLJ32009), mRNA [NM_152718]	1.51133	54.7156
ENSG00000060069	CTDP1	Homo sapiens CTD (carboxy-terminal domain, RNA polymerase II, polypeptide A) phosphatase, subunit 1 (CTDP1), transcript variant FCP1a, mRNA [NM_004715]	1.51129	61.2116
ENSG00000167608	TMC4	Homo sapiens transmembrane channel-like 4 (TMC4), mRNA [NM_144686]	1.51088	20.5065
ENSG00000168264	IRF2BP2	Homo sapiens interferon regulatory factor 2 binding protein 2, mRNA (cDNA clone IMAGE:4618488), complete cds. [BC065759]	1.51084	144.219
ENSG00000007080	LOC115098	Homo sapiens hypothetical protein BC013949 (LOC115098), mRNA [NM_138442]	1.51079	190.866
ENSG00000160888	IER2	Homo sapiens immediate early response 2 (IER2), mRNA [NM_004907]	1.51034	73.5451
ENSG00000071889	FAM3A	Homo sapiens family with sequence similarity 3, member A (FAM3A), mRNA [NM_021806]	1.51007	34.332
ENSG00000180448	HA-1	Homo sapiens minor histocompatibility antigen HA-1 (HA-1), mRNA [NM_012292]	1.50967	151.144
ENSG00000164690	SHH	Homo sapiens sonic hedgehog homolog (Drosophila) (SHH), mRNA [NM_000193]	1.50937	55.7893
ENSG00000099821	POLRMT	Homo sapiens polymerase (RNA) mitochondrial (DNA directed) (POLRMT), nuclear gene encoding mitochondrial protein, mRNA [NM_005035]	1.5088	261.236
ENSG00000160972	PPP1R16A	Homo sapiens protein phosphatase 1, regulatory (inhibitor) subunit 16A (PPP1R16A), mRNA [NM_032902]	1.50864	50.5664
ENSG00000174276	ZNHIT2	Homo sapiens zinc finger, HIT domain containing 2 (ZNHIT2), mRNA [NM_014205]	1.50823	15.9007
ENSG00000116761	CTH	Homo sapiens cystathionase (cystathionine gamma-lyase) (CTH), transcript variant 1, mRNA [NM_001902]	1.50765	63.9384
ENSG00000137474	MYO7A	Homo sapiens myosin VIIA (Usher syndrome 1B (autosomal recessive, severe)) (MYO7A), mRNA [NM_000260]	1.50714	13.0886
ENSG00000111077	TENC1	Homo sapiens tensin like C1 domain containing phosphatase (TENC1), transcript variant 1, mRNA [NM_015319]	1.50629	13.6145
ENSG00000105223	PLD3	Homo sapiens phospholipase D3 (PLD3), mRNA [NM_012268]	1.5057	152.319
ENSG00000133134	BEX2	Homo sapiens brain expressed X-linked 2 (BEX2), mRNA [NM_032621]	1.50471	39.9141
ENSG00000141994	LOC56931	Homo sapiens hypothetical protein from EUROIMAGE 1967720 (LOC56931), mRNA [NM_020175]	1.50299	91.1012
ENSG00000105373	GLTSCR2	Homo sapiens glioma tumor suppressor candidate region gene 2 (GLTSCR2), mRNA [NM_015710]	1.50224	745.877
ENSG00000177508	IRX3	Homo sapiens iroquois homeobox protein 3 (IRX3), mRNA [NM_024336]	1.50008	25.4216
ENSG00000128294	TPST2	Homo sapiens tyrosylprotein sulfotransferase 2 (TPST2), transcript variant 2, mRNA [NM_003595]	1.49964	49.5328
ENSG00000185800	DMWD	Homo sapiens dystrophia myotonica-containing WD repeat motif, mRNA (cDNA clone MGC:3227 IMAGE:3503856), complete cds. [BC019266]	1.49807	43.1274
ENSG00000164403	APXL2	Homo sapiens apical protein 2 (APXL2), mRNA [NM_133456]	1.4959	45.3177
ENSG00000169116	DKFZP564O0823	Homo sapiens DKFZP564O0823 protein (DKFZP564O0823), mRNA [NM_015393]	1.49552	21.8611
ENSG00000160094	FLJ25476	Homo sapiens FLJ25476 protein (FLJ25476), mRNA [NM_152493]	1.4953	22.4347
ENSG00000167543	LOC90313	Homo sapiens hypothetical protein BC004507 (LOC90313), mRNA [NM_138349]	1.49509	67.7533
ENSG00000114019	AMOTL2	Homo sapiens angiomotin like 2 (AMOTL2), mRNA [NM_016201]	1.49449	201.145
ENSG00000169710	FASN	Homo sapiens fatty acid synthase (FASN), mRNA [NM_004104]	1.49434	398.428
ENSG00000040487	PQLC2	Homo sapiens cDNA FLJ26661 fis, clone MPG01974. [AK130171]	1.49383	37.759
ENSG00000040487	PQLC2	Homo sapiens PQ loop repeat containing 2 (PQLC2), mRNA [NM_017765]	1.49383	37.759
ENSG00000111252	LNK	Homo sapiens lymphocyte adaptor protein (LNK), mRNA [NM_005475]	1.49378	69.9718
ENSG00000103254	MGC2494	Homo sapiens hypothetical protein MGC2494 (MGC2494), mRNA [NM_023933]	1.49325	18.4302
ENSG00000197421	GGTL4	Homo sapiens gamma-glutamyltransferase-like 4 (GGTL4), transcript variant 2, mRNA [NM_080839]	1.4909	29.69
ENSG00000160685	ZFP67	Homo sapiens zinc finger protein 67 homolog (mouse) (ZFP67), mRNA [NM_015872]	1.49051	197.357
ENSG00000084731	KIF3C	Homo sapiens kinesin family member 3C (KIF3C), mRNA [NM_002254]	1.49044	13.4082
ENSG00000132330	SCLY	Homo sapiens putative selenocysteine lyase (SCLY) mRNA, complete cds. [AF175767]	1.48944	18.9301
ENSG00000171222	SCAND1	Homo sapiens SCAN domain containing 1 (SCAND1), transcript variant 1, mRNA [NM_016558]	1.48885	62.668
ENSG00000116604	MEF2D	Homo sapiens MADS box transcription enhancer factor 2, polypeptide D (myocyte enhancer factor 2D) (MEF2D), mRNA [NM_005920]	1.48803	44.9535
ENSG00000100065	CARD10	Homo sapiens caspase recruitment domain family, member 10 (CARD10), mRNA [NM_014550]	1.48679	119.173
ENSG00000125656	CLPP	Homo sapiens ClpP caseinolytic protease, ATP-dependent, proteolytic subunit homolog (E. coli) (CLPP), nuclear gene encoding mitochondrial protein, mRNA [NM_006012]	1.48672	85.5542
ENSG00000100379	A_23_P143676	Unknown	1.4864	36.8941
ENSG00000100379	FLJ12242	Homo sapiens hypothetical protein FLJ12242 (FLJ12242), mRNA [NM_024681]	1.4864	36.8941
ENSG00000160326	SLC2A6	Homo sapiens solute carrier family 2 (facilitated glucose transporter), member 6 (SLC2A6), mRNA [NM_017585]	1.48492	43.6828
ENSG00000103249	CLCN7	Homo sapiens chloride channel 7 (CLCN7), mRNA [NM_001287]	1.48381	27.7728
ENSG00000140044	JDP2	Homo sapiens jun dimerization protein 2 (JDP2), mRNA [NM_130469]	1.48375	27.2286
ENSG00000197136	PCNXL3	Homo sapiens mRNA; cDNA DKFZp686M14190 (from clone DKFZp686M14190). [BX640978]	1.48363	47.0178
ENSG00000139515	IPF1	Homo sapiens insulin promoter factor 1, homeodomain transcription factor (IPF1), mRNA [NM_000209]	1.48262	19.9221
ENSG00000170619	COMMD5	Homo sapiens COMM domain containing 5 (COMMD5), mRNA [NM_014066]	1.48209	45.7989
ENSG00000011295	TTC19	Homo sapiens tetratricopeptide repeat domain 19 (TTC19), mRNA [NM_017775]	1.48208	160.744
ENSG00000105699	LISCH7	Homo sapiens liver-specific bHLH-Zip transcription factor (LISCH7), transcript variant 1, mRNA [NM_015925]	1.48194	113.923
ENSG00000197019	SERTAD1	Homo sapiens SERTA domain containing 1 (SERTAD1), mRNA [NM_013376]	1.48179	16.5618
ENSG00000162542	LOC255104	Homo sapiens hypothetical protein LOC255104 (LOC255104), mRNA [NM_181719]	1.48144	15.4728
ENSG00000123154	MGC4238	Homo sapiens mitogen-activated protein kinase organizer 1 (MGC4238), mRNA [NM_032332]	1.48066	34.9777
ENSG00000116514	IBRDC3	Homo sapiens IBR domain containing 3 (IBRDC3), mRNA [NM_153341]	1.48046	33.8499
ENSG00000143409	FLJ11280	Homo sapiens hypothetical protein FLJ11280 (FLJ11280), mRNA [NM_018379]	1.48002	31.5966
ENSG00000175213	ZNF408	Homo sapiens zinc finger protein 408 (ZNF408), mRNA [NM_024741]	1.47908	27.6425
ENSG00000124067	SLC12A4	Homo sapiens solute carrier family 12 (potassium/chloride transporters), member 4 (SLC12A4), mRNA [NM_005072]	1.47688	109.287
ENSG00000179632	MAF1	Homo sapiens homolog of yeast MAF1 (MAF1), mRNA [NM_032272]	1.47675	182.429
ENSG00000142961	MOBKL2C	Homo sapiens MOB1, Mps One Binder kinase activator-like 2C (yeast) (MOBKL2C), transcript variant 1, mRNA [NM_145279]	1.47662	14.2861
ENSG00000137221	TJP4	Homo sapiens tight junction protein 4 (peripheral) (TJP4), mRNA [NM_080604]	1.4763	32.5903
ENSG00000093134	VNN3	Homo sapiens vanin 3 (VNN3), transcript variant 1, mRNA [NM_018399]	1.47549	47.7059
ENSG00000161999	LOC339123	Homo sapiens hypothetical LOC339123 (LOC339123), mRNA [NM_001005920]	1.47543	53.2578
ENSG00000167658	EEF2	Homo sapiens eukaryotic translation elongation factor 2 (EEF2), mRNA [NM_001961]	1.47518	2841.25
ENSG00000180035	ZNF553	Homo sapiens zinc finger protein 553 (ZNF553), mRNA [NM_152652]	1.4751	40.3795
ENSG00000088899	ProSAPiP1	Homo sapiens ProSAPiP1 protein (ProSAPiP1), mRNA [NM_014731]	1.47428	188.295
ENSG00000163435	ELF3	Homo sapiens E74-like factor 3 (ets domain transcription factor, epithelial-specific ) (ELF3), mRNA [NM_004433]	1.47373	242.502
ENSG00000110057	UNC93B1	Homo sapiens unc-93 homolog B1 (C. elegans) (UNC93B1), mRNA [NM_030930]	1.4736	65.6583
ENSG00000007047	MARK4	Homo sapiens MAP/microtubule affinity-regulating kinase 4 (MARK4), mRNA [NM_031417]	1.47317	24.7158
ENSG00000187244	LU	Homo sapiens Lutheran blood group (Auberger b antigen included) (LU), mRNA [NM_005581]	1.47181	70.6373
ENSG00000160447	PKN3	Homo sapiens protein kinase N3 (PKN3), mRNA [NM_013355]	1.47003	54.642
ENSG00000224032	TIGA1	Homo sapiens TIGA1 (TIGA1), mRNA [NM_053000]	1.46999	27.3886
ENSG00000122386	ZNF205	Homo sapiens zinc finger protein 205 (ZNF205), mRNA [NM_003456]	1.46975	34.5799
ENSG00000143373	KIAA1441	Homo sapiens KIAA1441 protein (KIAA1441), mRNA [NM_020832]	1.46859	122.568
ENSG00000137834	SMAD6	Homo sapiens SMAD, mothers against DPP homolog 6 (Drosophila) (SMAD6), mRNA [NM_005585]	1.46699	98.4673
ENSG00000185236	RAB11B	Homo sapiens RAB11B, member RAS oncogene family (RAB11B), mRNA [NM_004218]	1.46642	50.6052
ENSG00000011132	APBA3	Homo sapiens amyloid beta (A4) precursor protein-binding, family A, member 3 (X11-like 2) (APBA3), mRNA [NM_004886]	1.46637	28.3602
ENSG00000160813	MGC22793	Homo sapiens hypothetical protein MGC22793 (MGC22793), mRNA [NM_145030]	1.46601	65.1324
ENSG00000186470	BTN3A2	Homo sapiens cDNA clone MGC:71335 IMAGE:6088873, complete cds. [BC067086]	1.46599	27.8054
ENSG00000186470	BTN3A2	Homo sapiens butyrophilin, subfamily 3, member A2 (BTN3A2), mRNA [NM_007047]	1.46599	27.8054
ENSG00000149150	SLC43A1	Homo sapiens solute carrier family 43, member 1 (SLC43A1), mRNA [NM_003627]	1.46597	459.945
ENSG00000146830	PERQ1	Homo sapiens PERQ amino acid rich, with GYF domain 1 (PERQ1), mRNA [NM_022574]	1.46546	115.307
ENSG00000204387	C6orf48	Homo sapiens chromosome 6 open reading frame 48 (C6orf48), mRNA [NM_016947]	1.46492	284.339
ENSG00000129474	JUB	Homo sapiens jub, ajuba homolog (Xenopus laevis) (JUB), transcript variant 1, mRNA [NM_032876]	1.46482	358.55
ENSG00000186564	FOXD2	Homo sapiens forkhead box D2 (FOXD2), mRNA [NM_004474]	1.46463	17.3725
ENSG00000172663	FLJ21749	Homo sapiens hypothetical protein FLJ21749 (FLJ21749), mRNA [NM_025124]	1.46459	60.5015
ENSG00000182199	SHMT2	Homo sapiens serine hydroxymethyltransferase 2 (mitochondrial) (SHMT2), mRNA [NM_005412]	1.46428	853.347
ENSG00000136059	VILL	Homo sapiens villin-like (VILL), mRNA [NM_015873]	1.46397	16.8052
ENSG00000006015	FLJ20850	Homo sapiens hypothetical protein FLJ20850 (FLJ20850), mRNA [NM_017967]	1.46379	75.0424
ENSG00000168061	SHD1	Homo sapiens Sac3 homology domain 1 (S. cerevisiae) (SHD1), mRNA [NM_013299]	1.46348	29.9501
ENSG00000196449	YRDC	Homo sapiens ischemia/reperfusion inducible protein (FLJ23476), mRNA [NM_024640]	1.46343	24.468
ENSG00000149260	CAPN5	Homo sapiens calpain 5 (CAPN5), mRNA [NM_004055]	1.46284	21.1254
ENSG00000075618	FSCN1	Homo sapiens fascin homolog 1, actin-bundling protein (Strongylocentrotus purpuratus) (FSCN1), mRNA [NM_003088]	1.4619	68.7763
ENSG00000175793	SFN	Homo sapiens stratifin (SFN), mRNA [NM_006142]	1.46033	71.4428
ENSG00000076201	PTPN23	Homo sapiens protein tyrosine phosphatase, non-receptor type 23 (PTPN23), mRNA [NM_015466]	1.46021	28.1813
ENSG00000123178	C13orf1	Homo sapiens chromosome 13 open reading frame 1 (C13orf1), mRNA [NM_020456]	1.46014	21.0737
ENSG00000056558	TRAF1	Homo sapiens TNF receptor-associated factor 1 (TRAF1), mRNA [NM_005658]	1.46001	14.055
ENSG00000183496	RKHD3	Homo sapiens ring finger and KH domain containing 3 (RKHD3), mRNA [NM_032246]	1.45973	27.6312
ENSG00000167680	SEMA6B	Homo sapiens sema domain, transmembrane domain (TM), and cytoplasmic domain, (semaphorin) 6B (SEMA6B), transcript variant SEMA6B.3, mRNA [NM_032108]	1.45943	120.245
ENSG00000162576	MGC3047	Homo sapiens limitrin (MGC3047), mRNA [NM_032348]	1.45935	38.6168
ENSG00000153531	ADPRHL1	Homo sapiens ADP-ribosylhydrolase like 1 (ADPRHL1), transcript variant 2, mRNA [NM_199162]	1.4587	28.6811
ENSG00000153531	ADPRHL1	Homo sapiens ADP-ribosylhydrolase like 1 (ADPRHL1), transcript variant 1, mRNA [NM_138430]	1.4587	28.6811
ENSG00000198026	ZNF335	Homo sapiens zinc finger protein 335 (ZNF335), mRNA [NM_022095]	1.45864	35.2754
ENSG00000146083	RNF44	Homo sapiens ring finger protein 44 (RNF44), mRNA [NM_014901]	1.45681	39.0609
ENSG00000176720	BOK	Homo sapiens Bcl-2 related ovarian killer (BOK) mRNA, complete cds. [AF089746]	1.45679	20.474
ENSG00000176720	BOK	Homo sapiens BCL2-related ovarian killer (BOK), mRNA [NM_032515]	1.45679	20.474
ENSG00000170293	CKLFSF8	Homo sapiens chemokine-like factor super family 8 (CKLFSF8), mRNA [NM_178868]	1.45637	30.2498
ENSG00000143674	KIAA1804	Homo sapiens mixed lineage kinase 4 (KIAA1804), mRNA [NM_032435]	1.45627	42.3248
ENSG00000169174	PCSK9	Homo sapiens proprotein convertase subtilisin/kexin type 9 (PCSK9), mRNA [NM_174936]	1.45517	386.665
ENSG00000160325	C9orf7	Homo sapiens chromosome 9 open reading frame 7 (C9orf7), mRNA [NM_017586]	1.45395	61.4747
ENSG00000136710	MGC12981	Homo sapiens hypothetical protein MGC12981 (MGC12981), mRNA [NM_032357]	1.45369	27.4619
ENSG00000121281	ADCY7	Homo sapiens adenylate cyclase 7 (ADCY7), mRNA [NM_001114]	1.45304	16.1048
ENSG00000132718	SYT11	Homo sapiens synaptotagmin XI (SYT11), mRNA [NM_152280]	1.45201	15.5424
ENSG00000184207	MGC4692	Homo sapiens hypothetical protein MGC4692, mRNA (cDNA clone IMAGE:3533548), partial cds. [BC002330]	1.45123	127.53
ENSG00000127220	ABHD8	Homo sapiens abhydrolase domain containing 8 (ABHD8), mRNA [NM_024527]	1.45106	42.0862
ENSG00000132855	ANGPTL3	Homo sapiens angiopoietin-like 3 (ANGPTL3), mRNA [NM_014495]	-1.45256	-157.452
ENSG00000124568	SLC17A1	Homo sapiens solute carrier family 17 (sodium phosphate), member 1 (SLC17A1), mRNA [NM_005074]	-1.45748	-15.1085
ENSG00000119121	TRPM6	Homo sapiens transient receptor potential cation channel, subfamily M, member 6 (TRPM6), mRNA [NM_017662]	-1.45752	-13.7108
ENSG00000132963	C13orf12	Homo sapiens chromosome 13 open reading frame 12 (C13orf12), mRNA [NM_015932]	-1.45782	-241.565
ENSG00000129680	FLJ12649	Homo sapiens cDNA FLJ12649 fis, clone NT2RM4002044. [AK022711]	-1.46068	-33.2731
ENSG00000129680	FLJ12649	Homo sapiens cDNA FLJ12401 fis, clone MAMMA1002796. [AK022463]	-1.46068	-33.2731
ENSG00000163584	LOC200916	Homo sapiens similar to ribosomal protein L22, mRNA (cDNA clone IMAGE:6735782), partial cds. [BC062731]	-1.4633	-31.4031
ENSG00000226284	ARPC3B	DJ470L14.3 (Novel protein similar to the Arp2/3 protein complex subunit p21-Arc (ARC21)). [Source:Uniprot/SPTREMBL;Acc:Q9H5B6] [ENST00000303246]	-1.46385	-19.2857
ENSG00000101347	SAMHD1	Homo sapiens SAM domain and HD domain 1 (SAMHD1), mRNA [NM_015474]	-1.46957	-22.929
ENSG00000092208	SIP1	Homo sapiens survival of motor neuron protein interacting protein 1 (SIP1), transcript variant alpha, mRNA [NM_003616]	-1.47558	-29.028
ENSG00000102078	SLC25A14	Homo sapiens solute carrier family 25 (mitochondrial carrier, brain), member 14 (SLC25A14), nuclear gene encoding mitochondrial protein, transcript variant long, mRNA [NM_003951]	-1.4756	-13.7575
ENSG00000196678	MGC16943	Homo sapiens similar to RIKEN cDNA 4933424N09 gene (MGC16943), mRNA [NM_080663]	-1.47628	-49.5733
ENSG00000173041	FLJ90430	Homo sapiens hypothetical protein FLJ90430 (FLJ90430), mRNA [NM_178558]	-1.49518	-41.8676
ENSG00000183337	BCOR	Homo sapiens BCL6 co-repressor (BCOR), transcript variant 1, mRNA [NM_017745]	-1.50662	-47.6833
ENSG00000151849	CENPJ	Homo sapiens centromere protein J (CENPJ), mRNA [NM_018451]	-1.51368	-86.5593
ENSG00000105173	CCNE1	Homo sapiens cyclin E1 (CCNE1), transcript variant 1, mRNA [NM_001238]	-1.52068	-37.2582
ENSG00000111229	ARPC3	Homo sapiens actin related protein 2/3 complex, subunit 3, 21kDa (ARPC3), mRNA [NM_005719]	-1.52989	-92.7899
ENSG00000166896	KUB3	Homo sapiens Ku70-binding protein 3 (KUB3), mRNA [NM_033276]	-1.53403	-14.0321
ENSG00000147669	POLR2K	Homo sapiens polymerase (RNA) II (DNA directed) polypeptide K, 7.0kDa (POLR2K), mRNA [NM_005034]	-1.53585	-111.034
ENSG00000137871	SUHW4	Homo sapiens suppressor of hairy wing homolog 4 (Drosophila) (SUHW4), transcript variant 1, mRNA [NM_017661]	-1.54877	-16.7542
ENSG00000162819	FLJ32421	Homo sapiens hypothetical protein FLJ32421 (FLJ32421), mRNA [NM_144695]	-1.54919	-48.3061
ENSG00000185697	MYBL1	H.sapiens a-myb mRNA. [X66087]	-1.55453	-33.0833
ENSG00000073792	IMP-2	Homo sapiens IGF-II mRNA-binding protein 2 (IMP-2), mRNA [NM_006548]	-1.56768	-47.4671
ENSG00000197134	ZNF257	Homo sapiens zinc finger protein 257 (ZNF257), mRNA [NM_033468]	-1.57049	-30.1234
ENSG00000109680	TBC1D19	Homo sapiens TBC1 domain family, member 19 (TBC1D19), mRNA [NM_018317]	-1.58246	-14.3698
ENSG00000005483	MLL5	Homo sapiens myeloid/lymphoid or mixed-lineage leukemia 5 (trithorax homolog, Drosophila) (MLL5), mRNA [NM_018682]	-1.59157	-140.41
ENSG00000198900	TOP1	Homo sapiens topoisomerase (DNA) I (TOP1), mRNA [NM_003286]	-1.59605	-238.517
ENSG00000104093	DMXL2	Homo sapiens mRNA for KIAA0856 protein, partial cds. [AB020663]	-1.60363	-172.029
ENSG00000090061	CCNK	Homo sapiens cyclin K (CCNK), mRNA [NM_003858]	-1.60668	-33.9776
ENSG00000001630	CYP51A1	Homo sapiens cytochrome P450, family 51, subfamily A, polypeptide 1 (CYP51A1), mRNA [NM_000786]	-1.60782	-466.616
ENSG00000154864	FAM38B	Homo sapiens family with sequence similarity 38, member B (FAM38B), mRNA [NM_022068]	-1.60886	-18.3345
ENSG00000189369	GSPT2	Homo sapiens G1 to S phase transition 2 (GSPT2), mRNA [NM_018094]	-1.61038	-27.6756
ENSG00000172795	DCP2	Homo sapiens DCP2 decapping enzyme homolog (S. cerevisiae) (DCP2), mRNA [NM_152624]	-1.62704	-75.9069
ENSG00000111261	MANSC1	Homo sapiens MANSC domain containing 1 (MANSC1), mRNA [NM_018050]	-1.64189	-17.8149
ENSG00000123200	KIAA0853	Homo sapiens KIAA0853 (KIAA0853), mRNA [NM_015070]	-1.64218	-231.748
ENSG00000100888	CHD8	Homo sapiens chromodomain helicase DNA binding protein 8 (CHD8), mRNA [NM_020920]	-1.65219	-307.316
ENSG00000158417	EIF5B	Homo sapiens eukaryotic translation initiation factor 5B (EIF5B), mRNA [NM_015904]	-1.65984	-392.617
ENSG00000184378	ARPM1	Homo sapiens actin related protein M1 (ARPM1), mRNA [NM_032487]	-1.66346	-13.2781
ENSG00000099260	PALMD	Homo sapiens palmdelphin (PALMD), mRNA [NM_017734]	-1.67743	-44.1364
ENSG00000178966	C9orf76	Homo sapiens chromosome 9 open reading frame 76 (C9orf76), mRNA [NM_024945]	-1.68412	-63.3112
ENSG00000162614	NEXN	Homo sapiens nexilin (F actin binding protein) (NEXN), mRNA [NM_144573]	-1.72392	-21.9763
ENSG00000102241	HTATSF1	Homo sapiens HIV TAT specific factor 1 (HTATSF1), mRNA [NM_014500]	-1.73357	-20.3943
ENSG00000198734	F5	Homo sapiens coagulation factor V (proaccelerin, labile factor) (F5), mRNA [NM_000130]	-1.75491	-317.612
ENSG00000237514	ENST00000308465	Q8VH48 (Q8VH48) Protein tyrosine phosphatase 4a1, complete [THC2162663]	-1.8835	-15.0469
ENSG00000016082	ISL1	Homo sapiens ISL1 transcription factor, LIM/homeodomain, (islet-1) (ISL1), mRNA [NM_002202]	-2.04289	-16.2868
ENSG00000135046	ANXA1	Homo sapiens annexin A1 (ANXA1), mRNA [NM_000700]	-2.05572	-56.1747
ENSG00000184349	EFNA5	Homo sapiens ephrin-A5 (EFNA5), mRNA [NM_001962]	-2.18841	-16.2944
ENSG00000132703	APCS	Homo sapiens amyloid P component, serum (APCS), mRNA [NM_001639]	-2.45194	-14.7654
ENSG00000134389	CFHL5	Homo sapiens complement factor H-related 5 (CFHL5), mRNA [NM_030787]	-2.71554	-15.1177
ENSG00000145416	2011-03-01	Homo sapiens cDNA FLJ20668 fis, clone KAIA585. [AK000675]	-2.96241	-19.3114
ENSG00000155530	FLJ32786	Homo sapiens hypothetical protein FLJ32786 (FLJ32786), mRNA [NM_144648]	-4.60227	-16.5706

## Sheet: 72 hours
Ensembl	Gene Name	Description	Fold Change	FDR
ENSG00000174951	FUT1	Homo sapiens fucosyltransferase 1 (galactoside 2-alpha-L-fucosyltransferase) (FUT1), mRNA [NM_000148]	20.5069	104.093
ENSG00000130487	KLHDC7B	kelch domain containing 7	18.9256	141.939
ENSG00000136826	KLF4	Homo sapiens Kruppel-like factor 4 (gut) (KLF4), mRNA [NM_004235]	15.1036	142.628
ENSG00000156510	FLJ22761	Homo sapiens hypothetical protein FLJ22761 (FLJ22761), mRNA [NM_025130]	14.7473	68.5165
ENSG00000128591	FLNC	Homo sapiens filamin C, gamma (actin binding protein 280) (FLNC), mRNA [NM_001458]	13.3813	1160.2
ENSG00000148677	ANKRD1	Homo sapiens ankyrin repeat domain 1 (cardiac muscle) (ANKRD1), mRNA [NM_014391]	12.0624	351.262
ENSG00000205595	AREG	Homo sapiens amphiregulin (schwannoma-derived growth factor) (AREG), mRNA [NM_001657]	11.6302	229.813
ENSG00000188549	FLJ43339	Homo sapiens FLJ43339 protein (FLJ43339), mRNA [NM_207380]	10.7003	22.6775
ENSG00000122641	INHBA	Homo sapiens inhibin, beta A (activin A, activin AB alpha polypeptide) (INHBA), mRNA [NM_002192]	7.66896	14.1876
ENSG00000128965	MGC4504	Homo sapiens hypothetical protein MGC4504 (MGC4504), mRNA [NM_024111]	7.53743	278.164
ENSG00000135842	C1orf24	Homo sapiens chromosome 1 open reading frame 24 (C1orf24), mRNA [NM_052966]	7.23273	63.3676
ENSG00000180535	MIST1	Homo sapiens class II bHLH protein MIST1 (MIST1), mRNA [NM_177455]	6.98504	84.4263
ENSG00000136383	ALPK3	Homo sapiens alpha-kinase 3 (ALPK3), mRNA [NM_020778]	6.83478	202.422
ENSG00000139269	INHBE	Homo sapiens inhibin, beta E (INHBE), mRNA [NM_031479]	6.39942	1324.33
ENSG00000107731	UNC5B	Homo sapiens unc-5 homolog B (C. elegans) (UNC5B), mRNA [NM_170744]	6.17111	265.313
ENSG00000049323	LTBP1	Homo sapiens latent transforming growth factor beta binding protein 1 (LTBP1), transcript variant 2, mRNA [NM_000627]	6.13962	129.491
ENSG00000048052	HDAC9	Homo sapiens histone deacetylase 9 (HDAC9), transcript variant 2, mRNA [NM_058177]	6.09082	137.831
ENSG00000048052	HDAC9	Homo sapiens histone deacetylase 9 (HDAC9), transcript variant 1, mRNA [NM_058176]	6.09082	137.831
ENSG00000198205	ZXDA	Homo sapiens zinc finger, X-linked, duplicated A (ZXDA), mRNA [NM_007156]	6.02019	47.2175
ENSG00000111981	ULBP1	Homo sapiens UL16 binding protein 1 (ULBP1), mRNA [NM_025218]	6.00956	37.6566
ENSG00000130513	GDF15	Homo sapiens growth differentiation factor 15 (GDF15), mRNA [NM_004864]	5.90133	958.298
ENSG00000163888	CAM-KIIN	Homo sapiens CaM-KII inhibitory protein (CAM-KIIN), mRNA [NM_033259]	5.65329	17.2483
ENSG00000144730	IL17RD	Homo sapiens interleukin 17 receptor D (IL17RD), mRNA [NM_017563]	5.65329	17.2483
ENSG00000122728	TAF1L	Homo sapiens TAF1-like RNA polymerase II, TATA box binding protein (TBP)-associated factor, 210kDa (TAF1L), mRNA [NM_153809]	5.53517	41.0579
ENSG00000187720	ENST00000261862	Homo sapiens cDNA FLJ27224 fis, clone SYN04819. [AK130734]	5.50564	65.6126
ENSG00000187720	FLJ13710	Homo sapiens hypothetical protein FLJ13710 (FLJ13710), mRNA [NM_024817]	5.50564	65.6126
ENSG00000138670	RASGEF1B	Homo sapiens RasGEF domain family, member 1B (RASGEF1B), mRNA [NM_152545]	5.41392	39.5364
ENSG00000176971	LOC387758	Homo sapiens similar to RIKEN cDNA 1110018M03 (LOC387758), mRNA [NM_203371]	5.38558	23.5468
ENSG00000166592	RRAD	Homo sapiens Ras-related associated with diabetes (RRAD), mRNA [NM_004165]	5.35016	15.662
ENSG00000182050	HGNT-IV-H	Homo sapiens UDP-N-acetylglucosamine:a-1,3-D-mannoside beta-1,4-N-acetylglucosaminyltransferase IV (HGNT-IV-H), mRNA [NM_013244]	5.35016	15.662
ENSG00000104361	FLJ13955	Homo sapiens hypothetical protein FLJ13955 (FLJ13955), mRNA [NM_024759]	5.21891	44.66
ENSG00000160999	APS	Homo sapiens adaptor protein with pleckstrin homology and src homology 2 domains (APS), mRNA [NM_020979]	5.18349	22.0886
ENSG00000006327	TNFRSF12A	Homo sapiens tumor necrosis factor receptor superfamily, member 12A (TNFRSF12A), mRNA [NM_016639]	5.13174	286.266
ENSG00000165215	CLDN3	Homo sapiens claudin 3 (CLDN3), mRNA [NM_001306]	5.04702	14.1852
ENSG00000042062	LOC200230	PREDICTED: Homo sapiens similar to KIAA0386 (LOC200230), mRNA [XM_114166]	5.04702	14.1852
ENSG00000130766	SESN2	Homo sapiens sestrin 2 (SESN2), mRNA [NM_031459]	4.84063	593.421
ENSG00000070669	ASNS	Homo sapiens asparagine synthetase (ASNS), transcript variant 2, mRNA [NM_001673]	4.79773	577.296
ENSG00000136997	MYC	Homo sapiens v-myc myelocytomatosis viral oncogene homolog (avian) (MYC), mRNA [NM_002467]	4.71132	991.672
ENSG00000168679	SLC16A4	Homo sapiens solute carrier family 16 (monocarboxylic acid transporters), member 4 (SLC16A4), mRNA [NM_004696]	4.64545	24.2316
ENSG00000112183	RBM24	Homo sapiens RNA binding motif protein 24 (RBM24), mRNA [NM_153020]	4.57722	17.7945
ENSG00000130383	FUT5	Homo sapiens fucosyltransferase 5 (alpha (1,3) fucosyltransferase) (FUT5), mRNA [NM_002034]	4.57722	17.7945
ENSG00000152779	LOC387700	Homo sapiens similar monocarboxylate transporter (LOC387700), mRNA [NM_213606]	4.57722	17.7945
ENSG00000099889	ARVCF	Homo sapiens armadillo repeat gene deletes in velocardiofacial syndrome (ARVCF), mRNA [NM_001670]	4.52655	240.648
ENSG00000106948	AKNA	Homo sapiens AT-hook transcription factor (AKNA), mRNA [NM_030767]	4.44745	773.28
ENSG00000167861	C17orf28	Homo sapiens chromosome 17 open reading frame 28 (C17orf28), mRNA [NM_030630]	4.42939	142.865
ENSG00000184545	DUSP8	Homo sapiens dual specificity phosphatase 8 (DUSP8), mRNA [NM_004420]	4.36245	190.189
ENSG00000151687	FLJ25415	Homo sapiens cDNA FLJ25415 fis, clone TST03443. [AK058144]	4.34232	21.4226
ENSG00000162772	ATF3	Homo sapiens activating transcription factor 3 (ATF3), mRNA [NM_004024]	4.24022	311.187
ENSG00000138685	FGF2	Homo sapiens fibroblast growth factor 2 (basic) (FGF2), mRNA [NM_002006]	4.08012	23.7781
ENSG00000105327	BBC3	Homo sapiens BCL2 binding component 3 (BBC3), mRNA [NM_014417]	4.05877	230.599
ENSG00000183791	TCEB3C	Homo sapiens transcription elongation factor B polypeptide 3C (elongin A3) (TCEB3C), mRNA [NM_145653]	4.03918	18.7449
ENSG00000100532	CGRRF1	Homo sapiens cell growth regulator with ring finger domain 1 (CGRRF1), mRNA [NM_006568]	4.03918	18.7449
ENSG00000111087	GLI1	Homo sapiens glioma-associated oncogene homolog 1 (zinc finger protein) (GLI1), mRNA [NM_005269]	4.01818	41.6559
ENSG00000065911	MTHFD2	Homo sapiens methylenetetrahydrofolate dehydrogenase (NADP+ dependent) 2, methenyltetrahydrofolate cyclohydrolase (MTHFD2), nuclear gene encoding mitochondrial protein, mRNA [NM_006636]	4.0033	693.069
ENSG00000188763	FZD9	Homo sapiens frizzled homolog 9 (Drosophila) (FZD9), mRNA [NM_003508]	3.97095	13.6514
ENSG00000115520	FLJ13448	Homo sapiens hypothetical protein FLJ13448 (FLJ13448), mRNA [NM_025147]	3.95887	22.4287
ENSG00000105499	PLA2G4C	Homo sapiens phospholipase A2, group IVC (cytosolic, calcium-independent) (PLA2G4C), mRNA [NM_003706]	3.9195	44.1428
ENSG00000065600	FLJ10874	Homo sapiens hypothetical protein FLJ10874 (FLJ10874), mRNA [NM_018252]	3.90108	57.1082
ENSG00000108551	RASD1	Homo sapiens RAS, dexamethasone-induced 1 (RASD1), mRNA [NM_016084]	3.88958	70.1637
ENSG00000152137	HSPB8	Homo sapiens heat shock 22kDa protein 8 (HSPB8), mRNA [NM_014365]	3.86596	64.9745
ENSG00000112182	BACH2	Homo sapiens BTB and CNC homology 1, basic leucine zipper transcription factor 2 (BACH2), mRNA [NM_021813]	3.8279	76.6737
ENSG00000157765	SLC34A2	Homo sapiens cDNA FLJ90534 fis, clone OVARC1000003, highly similar to Homo sapiens sodium dependent phosphate transporter isoform NaPi-3b mRNA. [AK075015]	3.79824	41.4469
ENSG00000157765	SLC34A2	Homo sapiens solute carrier family 34 (sodium phosphate), member 2 (SLC34A2), mRNA [NM_006424]	3.79824	41.4469
ENSG00000163393	SLC22A15	Homo sapiens solute carrier family 22 (organic cation transporter), member 15 (SLC22A15), mRNA [NM_018420]	3.77462	104.504
ENSG00000168003	SLC3A2	Homo sapiens solute carrier family 3 (activators of dibasic and neutral amino acid transport), member 2 (SLC3A2), mRNA [NM_002394]	3.76994	1977.88
ENSG00000162512	SDC3	Homo sapiens mRNA for KIAA0468 protein, partial cds. [AB007937]	3.73605	16.0923
ENSG00000164949	GEM	Homo sapiens GTP binding protein overexpressed in skeletal muscle (GEM), transcript variant 1, mRNA [NM_005261]	3.71454	51.6957
ENSG00000107281	NPDC1	Homo sapiens neural proliferation, differentiation and control, 1 (NPDC1), mRNA [NM_015392]	3.67699	38.8153
ENSG00000154025	SLC5A10	Homo sapiens solute carrier family 5 (sodium/glucose cotransporter), member 10 (SLC5A10), mRNA [NM_152351]	3.6679	50.3451
ENSG00000196517	SLC6A9	Homo sapiens solute carrier family 6 (neurotransmitter transporter, glycine), member 9 (SLC6A9), transcript variant 1, mRNA [NM_006934]	3.64771	153.696
ENSG00000166173	FLJ11196	Homo sapiens acheron (FLJ11196), transcript variant 1, mRNA [NM_018357]	3.61607	146.963
ENSG00000184371	CSF1	Homo sapiens colony stimulating factor 1 (macrophage) (CSF1), transcript variant 4, mRNA [NM_172212]	3.57958	132.327
ENSG00000184371	CSF1	Homo sapiens colony stimulating factor 1 (macrophage) (CSF1), transcript variant 2, mRNA [NM_172210]	3.57958	132.327
ENSG00000120129	DUSP1	Homo sapiens dual specificity phosphatase 1 (DUSP1), mRNA [NM_004417]	3.53306	446.219
ENSG00000020577	SAMD4	Homo sapiens sterile alpha motif domain containing 4 (SAMD4), mRNA [NM_015589]	3.528	46.4368
ENSG00000137801	THBS1	Homo sapiens thrombospondin 1 (THBS1), mRNA [NM_003246]	3.51876	232.861
ENSG00000186594	MGC14376	Homo sapiens hypothetical protein MGC14376 (MGC14376), transcript variant 1, mRNA [NM_032895]	3.47385	17.3247
ENSG00000168427	FLJ43374	Homo sapiens FLJ43374 protein (FLJ43374), mRNA [NM_198582]	3.43291	13.563
ENSG00000162733	DDR2	Homo sapiens discoidin domain receptor family, member 2 (DDR2), mRNA [NM_006182]	3.43291	13.563
ENSG00000163993	S100P	Homo sapiens S100 calcium binding protein P (S100P), mRNA [NM_005980]	3.40196	699.883
ENSG00000103257	SLC7A5	Homo sapiens solute carrier family 7 (cationic amino acid transporter, y+ system), member 5 (SLC7A5), mRNA [NM_003486]	3.3964	1072.42
ENSG00000187608	G1P2	Homo sapiens interferon, alpha-inducible protein (clone IFI-15K) (G1P2), mRNA [NM_005101]	3.36261	45.2362
ENSG00000163453	IGFBP7	Homo sapiens insulin-like growth factor binding protein 7 (IGFBP7), mRNA [NM_001553]	3.3526	16.0787
ENSG00000113739	STC2	Homo sapiens stanniocalcin 2 (STC2), mRNA [NM_003714]	3.32887	488.055
ENSG00000101255	TRIB3	Homo sapiens tribbles homolog 3 (Drosophila) (TRIB3), mRNA [NM_021158]	3.26885	923.178
ENSG00000115902	SLC1A4	Homo sapiens solute carrier family 1 (glutamate/neutral amino acid transporter), member 4 (SLC1A4), mRNA [NM_003038]	3.26318	168.76
ENSG00000183153	GJC1	Homo sapiens gap junction protein, chi 1, 31.9kDa (connexin 31.9) (GJC1), mRNA [NM_152219]	3.26081	21.123
ENSG00000143801	PSEN2	Homo sapiens presenilin 2 (Alzheimer disease 4) (PSEN2), transcript variant 1, mRNA [NM_000447]	3.26081	21.123
ENSG00000180914	OXTR	Homo sapiens oxytocin receptor (OXTR), mRNA [NM_000916]	3.23135	14.8527
ENSG00000156313	RPGR	Homo sapiens retinitis pigmentosa GTPase regulator (RPGR), mRNA [NM_000328]	3.23135	14.8527
ENSG00000133134	BEX2	Homo sapiens brain expressed X-linked 2 (BEX2), mRNA [NM_032621]	3.22635	90.0485
ENSG00000104856	RELB	Homo sapiens v-rel reticuloendotheliosis viral oncogene homolog B, nuclear factor of kappa light polypeptide gene enhancer in B-cells 3 (avian) (RELB), mRNA [NM_006509]	3.21942	132.949
ENSG00000139514	SLC7A1	Homo sapiens solute carrier family 7 (cationic amino acid transporter, y+ system), member 1 (SLC7A1), mRNA [NM_003045]	3.20163	310.451
ENSG00000185621	LMLN	Homo sapiens mRNA; cDNA DKFZp686O177 (from clone DKFZp686O177). [AL832783]	3.19801	17.4158
ENSG00000185621	LMLN	Homo sapiens leishmanolysin-like (metallopeptidase M8 family) (LMLN), mRNA [NM_033029]	3.19801	17.4158
ENSG00000138623	SEMA7A	Homo sapiens sema domain, immunoglobulin domain (Ig), and GPI membrane anchor, (semaphorin) 7A (SEMA7A), mRNA [NM_003612]	3.19801	17.4158
ENSG00000067221	STOML1	Homo sapiens stomatin (EPB72)-like 1 (STOML1), mRNA [NM_004809]	3.17885	42.9034
ENSG00000128590	DNAJB9	Homo sapiens DnaJ (Hsp40) homolog, subfamily B, member 9 (DNAJB9), mRNA [NM_012328]	3.1776	116.995
ENSG00000123595	RAB9A	Homo sapiens RAB9A, member RAS oncogene family (RAB9A), mRNA [NM_004251]	3.17737	31.2999
ENSG00000172183	ISG20	Homo sapiens interferon stimulated gene 20kDa (ISG20), mRNA [NM_002201]	3.16963	45.4804
ENSG00000172059	KLF11	Homo sapiens Kruppel-like factor 11 (KLF11), mRNA [NM_003597]	3.16135	130.602
ENSG00000128165	ADM2	Homo sapiens adrenomedullin 2 (ADM2), mRNA [NM_024866]	3.14994	233.32
ENSG00000120158	RCL1	Homo sapiens RNA terminal phosphate cyclase-like 1 (RCL1), mRNA [NM_005772]	3.14608	39.0779
ENSG00000196724	ZNF418	Homo sapiens zinc finger protein 418 (ZNF418), mRNA [NM_133460]	3.09697	16.2155
ENSG00000131711	MAP1B	Homo sapiens microtubule-associated protein 1B (MAP1B), transcript variant 1, mRNA [NM_005909]	3.09003	577.855
ENSG00000049449	RCN1	Homo sapiens reticulocalbin 1, EF-hand calcium binding domain (RCN1), mRNA [NM_002901]	3.08808	106.798
ENSG00000161011	SQSTM1	Homo sapiens sequestosome 1 (SQSTM1), mRNA [NM_003900]	3.08778	971.375
ENSG00000198720	FLJ25555	Homo sapiens hypothetical protein FLJ25555 (FLJ25555), mRNA [NM_152345]	3.0751	23.8228
ENSG00000153443	LOC124402	Homo sapiens LOC124402 (LOC124402), mRNA [NM_145253]	3.07483	61.5318
ENSG00000116990	MYCL1	Homo sapiens v-myc myelocytomatosis viral oncogene homolog 1, lung carcinoma derived (avian) (MYCL1), mRNA [NM_005376]	3.06714	28.8699
ENSG00000081041	CXCL2	Homo sapiens chemokine (C-X-C motif) ligand 2 (CXCL2), mRNA [NM_002089]	3.06163	34.1118
ENSG00000197355	UAP1L1	Homo sapiens UDP-N-acteylglucosamine pyrophosphorylase 1-like 1 (UAP1L1), mRNA [NM_207309]	3.0301	464.045
ENSG00000146592	CREB5	Homo sapiens cAMP responsive element binding protein 5 (CREB5), mRNA [NM_004904]	3.02285	64.4411
ENSG00000176845	METRNL	Homo sapiens meteorin, glial cell differentiation regulator-like (METRNL), mRNA [NM_001004431]	3.02169	56.4412
ENSG00000126705	DJ159A19.3	Homo sapiens cDNA FLJ43442 fis, clone OCBBF2030708. [AK125431]	3.01954	45.8797
ENSG00000204947	ZNF425	Homo sapiens zinc finger protein 425 (ZNF425), mRNA [NM_001001661]	2.99592	15.0388
ENSG00000131910	NR0B2	Homo sapiens nuclear receptor subfamily 0, group B, member 2 (NR0B2), mRNA [NM_021969]	2.98825	47.3275
ENSG00000178607	ERN1	Homo sapiens endoplasmic reticulum to nucleus signalling 1 (ERN1), transcript variant 2, mRNA [NM_152461]	2.98144	166.005
ENSG00000178607	ERN1	Homo sapiens endoplasmic reticulum to nucleus signalling 1 (ERN1), transcript variant 1, mRNA [NM_001433]	2.98144	166.005
ENSG00000170537	TMC7	Homo sapiens transmembrane channel-like 7 (TMC7), mRNA [NM_024847]	2.97286	34.3381
ENSG00000163072	NOSTRIN	Homo sapiens nitric oxide synthase trafficker (NOSTRIN), mRNA [NM_052946]	2.97197	59.3614
ENSG00000112337	SLC17A2	Homo sapiens solute carrier family 17 (sodium phosphate), member 2 (SLC17A2), mRNA [NM_005835]	2.95691	26.6058
ENSG00000053747	LAMA3	Homo sapiens laminin, alpha 3 (LAMA3), transcript variant 2, mRNA [NM_000227]	2.95218	43.5809
ENSG00000087074	PPP1R15A	Homo sapiens protein phosphatase 1, regulatory (inhibitor) subunit 15A (PPP1R15A), mRNA [NM_014330]	2.9459	677.879
ENSG00000132881	MGC10731	Homo sapiens hypothetical protein MGC10731 (MGC10731), mRNA [NM_030907]	2.94037	21.5086
ENSG00000134780	C11orf11	Homo sapiens chromosome 11 open reading frame 11 (C11orf11), mRNA [NM_006133]	2.9244	86.5021
ENSG00000185838	GNB1L	Homo sapiens guanine nucleotide binding protein (G protein), beta polypeptide 1-like (GNB1L), mRNA [NM_053004]	2.92173	30.5513
ENSG00000160360	GPSM1	Homo sapiens mRNA; cDNA DKFZp727I051 (from clone DKFZp727I051); partial cds. [AL117478]	2.90179	25.4955
ENSG00000160360	GPSM1	Homo sapiens G-protein signalling modulator 1 (AGS3-like, C. elegans), mRNA (cDNA clone MGC:16636 IMAGE:4121647), complete cds. [BC009979]	2.90179	25.4955
ENSG00000087266	SH3BP2	Homo sapiens SH3-domain binding protein 2 (SH3BP2), mRNA [NM_003023]	2.90091	182.625
ENSG00000118257	NRP2	Homo sapiens neuropilin 2 (NRP2), transcript variant 1, mRNA [NM_201266]	2.90061	113.934
ENSG00000118257	NRP2	Homo sapiens neuropilin 2 (NRP2), transcript variant 4, mRNA [NM_018534]	2.90061	113.934
ENSG00000118257	NRP2	Homo sapiens neuropilin 2 (NRP2), transcript variant 2, mRNA [NM_003872]	2.90061	113.934
ENSG00000153976	HS3ST3A1	Homo sapiens heparan sulfate (glucosamine) 3-O-sulfotransferase 3A1 (HS3ST3A1), mRNA [NM_006042]	2.89947	46.4103
ENSG00000169429	IL8	Homo sapiens interleukin 8 (IL8), mRNA [NM_000584]	2.88884	22.8937
ENSG00000198355	PIM3	Homo sapiens pim-3 oncogene (PIM3), mRNA [NM_001001852]	2.88808	560.265
ENSG00000140044	JDP2	Homo sapiens jun dimerization protein 2 (JDP2), mRNA [NM_130469]	2.87092	54.5828
ENSG00000176046	P8	Homo sapiens p8 protein (candidate of metastasis 1) (P8), mRNA [NM_012385]	2.86938	80.2418
ENSG00000185950	IRS2	Homo sapiens insulin receptor substrate 2 (IRS2), mRNA [NM_003749]	2.86044	133.902
ENSG00000125845	BMP2	Homo sapiens bone morphogenetic protein 2 (BMP2), mRNA [NM_001200]	2.84023	514.499
ENSG00000139289	PHLDA1	Homo sapiens pleckstrin homology-like domain, family A, member 1 (PHLDA1), mRNA [NM_007350]	2.83134	209.573
ENSG00000110031	LPXN	Homo sapiens leupaxin (LPXN), mRNA [NM_004811]	2.82776	15.3278
ENSG00000128594	LRRC4	Homo sapiens leucine rich repeat containing 4 (LRRC4), mRNA [NM_022143]	2.82776	15.3278
ENSG00000213937	CLDN9	Homo sapiens claudin 9 (CLDN9), mRNA [NM_020982]	2.82776	15.3278
ENSG00000067066	SP100	Homo sapiens nuclear antigen Sp100 (SP100), mRNA [NM_003113]	2.81155	25.8138
ENSG00000067066	SP100	Homo sapiens mRNA; cDNA DKFZp686E07254 (from clone DKFZp686E07254). [CR749288]	2.81155	25.8138
ENSG00000164695	Shax3	Homo sapiens Snf7 homologue associated with Alix 3 (Shax3), mRNA [NM_152284]	2.80564	19.3436
ENSG00000197951	ZNF71	Homo sapiens zinc finger protein 71 (Cos26) (ZNF71), mRNA [NM_021216]	2.79735	68.7571
ENSG00000185803	GPR172A	Homo sapiens G protein-coupled receptor 172A (GPR172A), mRNA [NM_024531]	2.79671	108.775
ENSG00000167604	TA-NFKBH	Homo sapiens T-cell activation NFKB-like protein (TA-NFKBH), mRNA [NM_032721]	2.79156	23.2303
ENSG00000105281	SLC1A5	Homo sapiens solute carrier family 1 (neutral amino acid transporter), member 5 (SLC1A5), mRNA [NM_005628]	2.77584	1096.42
ENSG00000132718	SYT11	Homo sapiens synaptotagmin XI (SYT11), mRNA [NM_152280]	2.76988	50.0112
ENSG00000090020	SLC9A1	Homo sapiens solute carrier family 9 (sodium/hydrogen exchanger), isoform 1 (antiporter, Na+/H+, amiloride sensitive) (SLC9A1), mRNA [NM_003047]	2.76489	39.2875
ENSG00000153714	C9orf150	Homo sapiens chromosome 9 open reading frame 150 (C9orf150), mRNA [NM_203403]	2.75946	66.5184
ENSG00000162909	CAPN2	Homo sapiens calpain 2, (m/II) large subunit (CAPN2), mRNA [NM_001748]	2.75009	36.7665
ENSG00000172216	CEBPB	Homo sapiens CCAAT/enhancer binding protein (C/EBP), beta (CEBPB), mRNA [NM_005194]	2.74384	555.697
ENSG00000104177	MYEF2	Homo sapiens myelin expression factor 2 (MYEF2), mRNA [NM_016132]	2.73828	18.2195
ENSG00000141569	TRIM65	Homo sapiens tripartite motif-containing 65 (TRIM65), mRNA [NM_173547]	2.73806	82.0019
ENSG00000116584	ARHGEF2	Homo sapiens rho/rac guanine nucleotide exchange factor (GEF) 2 (ARHGEF2), mRNA [NM_004723]	2.72934	742.21
ENSG00000135919	SERPINE2	Homo sapiens serine (or cysteine) proteinase inhibitor, clade E (nexin, plasminogen activator inhibitor type 1), member 2 (SERPINE2), mRNA [NM_006216]	2.72113	60.1707
ENSG00000076706	MCAM	Homo sapiens melanoma cell adhesion molecule (MCAM), mRNA [NM_006500]	2.70759	49.2652
ENSG00000181885	CLDN7	Homo sapiens claudin 7 (CLDN7), mRNA [NM_001307]	2.70696	19.6916
ENSG00000139725	RHOF	Homo sapiens ras homolog gene family, member F (in filopodia) (RHOF), mRNA [NM_019034]	2.68855	25.0674
ENSG00000153814	JAZF1	Homo sapiens juxtaposed with another zinc finger gene 1 (JAZF1), mRNA [NM_175061]	2.68133	21.0993
ENSG00000172915	NBEA	Homo sapiens neurobeachin (NBEA), mRNA [NM_015678]	2.66973	26.4894
ENSG00000165626	C10orf30	Homo sapiens chromosome 10 open reading frame 30 (C10orf30), mRNA [NM_152751]	2.66973	26.4894
ENSG00000159256	ZCWCC3	Homo sapiens zinc finger, CW type with coiled-coil domain 3 (ZCWCC3), mRNA [NM_015358]	2.66222	31.973
ENSG00000167994	RAB3IL1	Homo sapiens RAB3A interacting protein (rabin3)-like 1 (RAB3IL1), mRNA [NM_013401]	2.65524	166.2
ENSG00000151012	SLC7A11	Homo sapiens solute carrier family 7, (cationic amino acid transporter, y+ system) member 11 (SLC7A11), mRNA [NM_014331]	2.64115	163.983
ENSG00000147883	CDKN2B	Homo sapiens cyclin-dependent kinase inhibitor 2B (p15, inhibits CDK4) (CDKN2B), transcript variant 1, mRNA [NM_004936]	2.63592	83.9566
ENSG00000166189	HPS6	Homo sapiens Hermansky-Pudlak syndrome 6 (HPS6), mRNA [NM_024747]	2.63235	68.4043
ENSG00000136010	ALDH1L2	Homo sapiens mRNA; cDNA DKFZp686A16126 (from clone DKFZp686A16126). [CR749561]	2.62665	36.4389
ENSG00000155329	ZCCHC10	Homo sapiens zinc finger, CCHC domain containing 10 (ZCCHC10), mRNA [NM_017665]	2.62642	25.4544
ENSG00000168297	PXK	Homo sapiens cDNA FLJ16460 fis, clone BRCAN2018240. [AK131385]	2.62622	20.0873
ENSG00000171126	KCNG3	Homo sapiens potassium voltage-gated channel, subfamily G, member 3 (KCNG3), transcript variant 1, mRNA [NM_133329]	2.62586	14.6157
ENSG00000185344	ATP6V0A2	Homo sapiens ATPase, H+ transporting, lysosomal V0 subunit a isoform 2 (ATP6V0A2), mRNA [NM_012463]	2.61483	91.6173
ENSG00000144837	PLA1A	Homo sapiens phospholipase A1 member A (PLA1A), mRNA [NM_015900]	2.60355	16.0915
ENSG00000163121	LOC93082	Homo sapiens hypothetical protein BC012317 (LOC93082), mRNA [NM_138397]	2.60355	16.0915
ENSG00000140961	OKL38	Homo sapiens pregnancy-induced growth inhibitor (OKL38), mRNA [NM_013370]	2.60236	59.1285
ENSG00000064489	MEF2B	Homo sapiens MADS box transcription enhancer factor 2, polypeptide B (myocyte enhancer factor 2B) (MEF2B), mRNA [NM_005919]	2.57344	32.7862
ENSG00000171121	KCNMB3	Homo sapiens potassium large conductance calcium-activated channel, subfamily M beta member 3 (KCNMB3), transcript variant 1, mRNA [NM_171828]	2.57258	25.8796
ENSG00000138772	ANXA3	Homo sapiens annexin A3 (ANXA3), mRNA [NM_005139]	2.56602	34.2705
ENSG00000111252	LNK	Homo sapiens lymphocyte adaptor protein (LNK), mRNA [NM_005475]	2.56517	197.465
ENSG00000158246	FAM46B	Homo sapiens family with sequence similarity 46, member B (FAM46B), mRNA [NM_052943]	2.56336	27.2817
ENSG00000177606	JUN	Homo sapiens v-jun sarcoma virus 17 oncogene homolog (avian) (JUN), mRNA [NM_002228]	2.56278	944.411
ENSG00000038427	CSPG2	Homo sapiens chondroitin sulfate proteoglycan 2 (versican) (CSPG2), mRNA [NM_004385]	2.53814	172.242
ENSG00000197063	MAFG	Homo sapiens v-maf musculoaponeurotic fibrosarcoma oncogene homolog G (avian) (MAFG), transcript variant 1, mRNA [NM_002359]	2.53617	349.793
ENSG00000197063	MAFG	Homo sapiens v-maf musculoaponeurotic fibrosarcoma oncogene homolog G (avian) (MAFG), transcript variant 2, mRNA [NM_032711]	2.53617	349.793
ENSG00000171223	JUNB	Homo sapiens jun B proto-oncogene (JUNB), mRNA [NM_002229]	2.53468	285.187
ENSG00000176749	CDK5R1	Homo sapiens cyclin-dependent kinase 5, regulatory subunit 1 (p35) (CDK5R1), mRNA [NM_003885]	2.52508	16.5019
ENSG00000112561	TFEB	Homo sapiens transcription factor EB (TFEB), mRNA [NM_007162]	2.52508	16.5019
ENSG00000129932	MGC4293	Homo sapiens hypothetical protein MGC4293 (MGC4293), mRNA [NM_031304]	2.5229	110.75
ENSG00000156030	C14orf43	Homo sapiens chromosome 14 open reading frame 43 (C14orf43), mRNA [NM_194278]	2.52289	164.367
ENSG00000140941	MAP1LC3B	Homo sapiens microtubule-associated protein 1 light chain 3 beta (MAP1LC3B), mRNA [NM_022818]	2.51396	97.7964
ENSG00000088826	SMOX	Homo sapiens spermine oxidase (SMOX), transcript variant 1, mRNA [NM_175839]	2.5107	65.4468
ENSG00000120875	DUSP4	Homo sapiens dual specificity phosphatase 4 (DUSP4), transcript variant 1, mRNA [NM_001394]	2.51018	42.1478
ENSG00000114019	AMOTL2	Homo sapiens angiomotin like 2 (AMOTL2), mRNA [NM_016201]	2.50908	364.158
ENSG00000074935	TUBE1	Homo sapiens tubulin, epsilon 1 (TUBE1), mRNA [NM_016262]	2.50157	33.6755
ENSG00000179431	FJX1	Homo sapiens four jointed box 1 (Drosophila) (FJX1), mRNA [NM_014344]	2.50114	86.3861
ENSG00000086619	AK001865	Homo sapiens cDNA FLJ11003 fis, clone PLACE1002851. [AK001865]	2.49651	22.3221
ENSG00000086619	ERO1LB	Homo sapiens ERO1-like beta (S. cerevisiae) (ERO1LB), mRNA [NM_019891]	2.49651	22.3221
ENSG00000119599	WDR21	Homo sapiens WD repeat domain 21 (WDR21), transcript variant 1, mRNA [NM_015604]	2.49651	22.3221
ENSG00000140297	GCNT3	Homo sapiens glucosaminyl (N-acetyl) transferase 3, mucin type, mRNA (cDNA clone MGC:9086 IMAGE:3851937), complete cds. [BC017032]	2.49492	36.6803
ENSG00000140297	GCNT3	Homo sapiens glucosaminyl (N-acetyl) transferase 3, mucin type (GCNT3), mRNA [NM_004751]	2.49492	36.6803
ENSG00000172315	TP53RK	Homo sapiens TP53 regulating kinase (TP53RK), mRNA [NM_033550]	2.48758	25.2787
ENSG00000158483	FLJ10661	Homo sapiens hypothetical protein FLJ10661 (FLJ10661), mRNA [NM_018172]	2.48758	25.2787
ENSG00000170485	NPAS2	Homo sapiens neuronal PAS domain protein 2 (NPAS2), mRNA [NM_002518]	2.48654	57.207
ENSG00000198604	BAZ1A	Homo sapiens bromodomain adjacent to zinc finger domain, 1A (BAZ1A), transcript variant 1, mRNA [NM_013448]	2.47117	75.4467
ENSG00000055732	MCOLN3	Homo sapiens mucolipin 3 (MCOLN3), mRNA [NM_018298]	2.46883	14.0583
ENSG00000163738	MTHFD2L	Homo sapiens methylenetetrahydrofolate dehydrogenase (NADP+ dependent) 2-like (MTHFD2L), mRNA [NM_001004346]	2.46883	14.0583
ENSG00000158106	RHPN1	Homo sapiens mRNA for KIAA1929 protein, partial cds. [AB067516]	2.46883	14.0583
ENSG00000158106	RHPN1	Homo sapiens rhophilin, Rho GTPase binding protein 1 (RHPN1), mRNA [NM_052924]	2.46883	14.0583
ENSG00000143126	CELSR2	Homo sapiens cadherin, EGF LAG seven-pass G-type receptor 2 (flamingo homolog, Drosophila) (CELSR2), mRNA [NM_001408]	2.45173	276.922
ENSG00000122484	FLJ13150	Homo sapiens hypothetical protein FLJ13150 (FLJ13150), mRNA [NM_024813]	2.44969	24.2618
ENSG00000143878	RHOB	Homo sapiens ras homolog gene family, member B (RHOB), mRNA [NM_004040]	2.43968	303.456
ENSG00000116717	GADD45A	Homo sapiens growth arrest and DNA-damage-inducible, alpha (GADD45A), mRNA [NM_001924]	2.4291	149.826
ENSG00000040487	PQLC2	Homo sapiens cDNA FLJ26661 fis, clone MPG01974. [AK130171]	2.42114	80.4766
ENSG00000040487	PQLC2	Homo sapiens PQ loop repeat containing 2 (PQLC2), mRNA [NM_017765]	2.42114	80.4766
ENSG00000151327	C14orf24	Homo sapiens chromosome 14 open reading frame 24 (C14orf24), mRNA [NM_173607]	2.4169	38.0655
ENSG00000116266	STXBP3	Homo sapiens syntaxin binding protein 3 (STXBP3), mRNA [NM_007269]	2.41622	35.0985
ENSG00000008735	MAPK8IP2	Homo sapiens mitogen-activated protein kinase 8 interacting protein 2 (MAPK8IP2), transcript variant 1, mRNA [NM_012324]	2.41091	21.7942
ENSG00000166046	MGC40368	Homo sapiens hypothetical protein MGC40368 (MGC40368), mRNA [NM_152772]	2.41046	82.5543
ENSG00000177548	RABEP2	Homo sapiens rabaptin, RAB GTPase binding effector protein 2 (RABEP2), mRNA [NM_024816]	2.40873	18.9175
ENSG00000123358	NR4A1	Homo sapiens nuclear receptor subfamily 4, group A, member 1 (NR4A1), transcript variant 1, mRNA [NM_002135]	2.40837	71.7523
ENSG00000163739	CXCL1	Homo sapiens chemokine (C-X-C motif) ligand 1 (melanoma growth stimulating activity, alpha) (CXCL1), mRNA [NM_001511]	2.40737	17.4574
ENSG00000181450	MGC42493	Homo sapiens hypothetical protein MGC42493 (MGC42493), mRNA [NM_178549]	2.40737	17.4574
ENSG00000172348	DSCR1L1	Homo sapiens Down syndrome critical region gene 1-like 1 (DSCR1L1), mRNA [NM_005822]	2.40576	15.9778
ENSG00000225357	C20orf53	Unknown	2.40382	14.4979
ENSG00000133111	RFXAP	Homo sapiens regulatory factor X-associated protein (RFXAP), mRNA [NM_000538]	2.40382	14.4979
ENSG00000124257	NEURL2	Homo sapiens neuralized-like 2 (Drosophila) (NEURL2), mRNA [NM_080749]	2.40146	13.0546
ENSG00000008710	PKD1	Homo sapiens polycystic kidney disease 1 (autosomal dominant) (PKD1), transcript variant 2, mRNA [NM_000296]	2.39508	282.262
ENSG00000118965	WDR35	Homo sapiens WD repeat domain 35 (WDR35), transcript variant 2, mRNA [NM_020779]	2.39475	38.5407
ENSG00000122787	AKR1D1	Homo sapiens aldo-keto reductase family 1, member D1 (delta 4-3-ketosteroid-5-beta-reductase) (AKR1D1), mRNA [NM_005989]	2.38609	29.5566
ENSG00000178297	TMPRSS9	Homo sapiens transmembrane serine protease 9 (TMPRSS9), mRNA [NM_182973]	2.38436	49.4777
ENSG00000213465	ARL2	Homo sapiens ADP-ribosylation factor-like 2 (ARL2), mRNA [NM_001667]	2.38436	49.4777
ENSG00000007384	RHBDF1	Homo sapiens rhomboid family 1 (Drosophila) (RHBDF1), mRNA [NM_022450]	2.38054	44.9897
ENSG00000075275	CELSR1	Homo sapiens cadherin, EGF LAG seven-pass G-type receptor 1 (flamingo homolog, Drosophila) (CELSR1), mRNA [NM_014246]	2.37854	312.575
ENSG00000185238	HRMT1L3	Homo sapiens HMT1 hnRNP methyltransferase-like 3 (S. cerevisiae) (HRMT1L3), mRNA [NM_005788]	2.37784	60.6787
ENSG00000181027	FKRP	Homo sapiens fukutin related protein (FKRP), mRNA [NM_024301]	2.36865	49.9879
ENSG00000175938	MGC13024	Homo sapiens hypothetical protein MGC13024 (MGC13024), mRNA [NM_152288]	2.36807	34.5626
ENSG00000012171	SEMA3B	Homo sapiens sema domain, immunoglobulin domain (Ig), short basic domain, secreted, (semaphorin) 3B (SEMA3B), transcript variant 1, mRNA [NM_004636]	2.34964	58.6106
ENSG00000028839	TBPL1	Homo sapiens TBP-like 1 (TBPL1), mRNA [NM_004865]	2.34591	24.2434
ENSG00000137877	SPTBN5	Homo sapiens spectrin, beta, non-erythrocytic 5 (SPTBN5), mRNA [NM_016642]	2.3432	13.563
ENSG00000132950	ZNF237	Homo sapiens zinc finger protein 237 (ZNF237), mRNA [NM_014242]	2.34044	32.0898
ENSG00000156858	MGC3121	Homo sapiens hypothetical protein MGC3121 (MGC3121), mRNA [NM_024031]	2.33007	19.9225
ENSG00000110768	GTF2H1	Homo sapiens general transcription factor IIH, polypeptide 1 (62kD subunit) (GTF2H1), mRNA [NM_005316]	2.32882	53.0439
ENSG00000175827	DKFZp761E198	Homo sapiens hypothetical protein DKFZp761E198 (DKFZp761E198), mRNA [NM_138368]	2.32371	42.0238
ENSG00000139625	MAP3K12	Homo sapiens mitogen-activated protein kinase kinase kinase 12 (MAP3K12), mRNA [NM_006301]	2.32329	18.4359
ENSG00000135211	C7orf35	Homo sapiens chromosome 7 open reading frame 35 (C7orf35), mRNA [NM_032936]	2.32329	18.4359
ENSG00000088836	SLC4A11	Homo sapiens solute carrier family 4, sodium bicarbonate transporter-like, member 11 (SLC4A11), mRNA [NM_032034]	2.32329	18.4359
ENSG00000070444	MNT	Homo sapiens MAX binding protein (MNT), mRNA [NM_020310]	2.3078	49.0246
ENSG00000050820	BCAR1	Homo sapiens breast cancer anti-estrogen resistance 1 (BCAR1), mRNA [NM_014567]	2.30756	273
ENSG00000168209	DDIT4	Homo sapiens DNA-damage-inducible transcript 4 (DDIT4), mRNA [NM_019058]	2.30636	537.324
ENSG00000170464	MGC29463	Homo sapiens hypothetical protein MGC29463 (MGC29463), mRNA [NM_152686]	2.30559	21.8174
ENSG00000168264	IRF2BP2	Homo sapiens interferon regulatory factor 2 binding protein 2, mRNA (cDNA clone IMAGE:4618488), complete cds. [BC065759]	2.30525	608.135
ENSG00000166188	ZNF319	Homo sapiens zinc finger protein 319 (ZNF319), mRNA [NM_020807]	2.30493	34.5944
ENSG00000167995	VMD2	Homo sapiens vitelliform macular dystrophy (Best disease, bestrophin) (VMD2), mRNA [NM_004183]	2.29948	26.6941
ENSG00000174206	FLJ32549	Homo sapiens hypothetical protein FLJ32549 (FLJ32549), mRNA [NM_152440]	2.28992	30.1101
ENSG00000106546	AHR	Homo sapiens aryl hydrocarbon receptor (AHR), mRNA [NM_001621]	2.28347	88.8239
ENSG00000198075	SULT1C2	Homo sapiens sulfotransferase family, cytosolic, 1C, member 2 (SULT1C2), mRNA [NM_006588]	2.28132	38.5949
ENSG00000155846	PPARGC1B	Homo sapiens peroxisome proliferative activated receptor, gamma, coactivator 1, beta (PPARGC1B), mRNA [NM_133263]	2.27854	22.3207
ENSG00000087448	KIAA1340	Homo sapiens KIAA1340 protein (KIAA1340), mRNA [NM_020782]	2.27761	73.9074
ENSG00000129667	RHBDL6	Homo sapiens rhomboid, veinlet-like 6 (Drosophila) (RHBDL6), transcript variant 1, mRNA [NM_024599]	2.27699	32.1408
ENSG00000155304	STCH	Homo sapiens stress 70 protein chaperone, microsome-associated, 60kDa (STCH), mRNA [NM_006948]	2.27283	112.064
ENSG00000185022	MAFF	Homo sapiens v-maf musculoaponeurotic fibrosarcoma oncogene homolog F (avian) (MAFF), transcript variant 1, mRNA [NM_012323]	2.27038	84.6837
ENSG00000142627	EPHA2	Homo sapiens EPH receptor A2 (EPHA2), mRNA [NM_004431]	2.26626	359.262
ENSG00000124766	SOX4	Homo sapiens SRY (sex determining region Y)-box 4 (SOX4), mRNA [NM_003107]	2.26618	924.688
ENSG00000141582	CBX4	Homo sapiens chromobox homolog 4 (Pc class homolog, Drosophila) (CBX4), mRNA [NM_003655]	2.25885	306.503
ENSG00000132205	EMILIN2	Homo sapiens elastin microfibril interfacer 2 (EMILIN2), mRNA [NM_032048]	2.25548	44.656
ENSG00000008300	CELSR3	Homo sapiens cadherin, EGF LAG seven-pass G-type receptor 3 (flamingo homolog, Drosophila) (CELSR3), mRNA [NM_001407]	2.25448	61.8295
ENSG00000008300	SLC26A6	Homo sapiens solute carrier family 26, member 6 (SLC26A6), transcript variant 1, mRNA [NM_022911]	2.25448	61.8295
ENSG00000162413	KLHL21	Homo sapiens kelch-like 21 (Drosophila) (KLHL21), mRNA [NM_014851]	2.25311	132.011
ENSG00000134769	DTNA	Homo sapiens dystrobrevin, alpha (DTNA), transcript variant 7, mRNA [NM_001392]	2.25263	74.0044
ENSG00000134775	FHOD3	Homo sapiens formin homology 2 domain containing 3 (FHOD3), mRNA [NM_025135]	2.25007	26.2882
ENSG00000101928	MOSPD1	Homo sapiens motile sperm domain containing 1 (MOSPD1), mRNA [NM_019556]	2.25007	26.2882
ENSG00000166900	STX3A	Homo sapiens syntaxin 3A (STX3A), mRNA [NM_004177]	2.24264	201.628
ENSG00000110619	CARS	Homo sapiens cysteinyl-tRNA synthetase (CARS), transcript variant 2, mRNA [NM_001751]	2.24223	113.759
ENSG00000165238	WNK2	Homo sapiens WNK lysine deficient protein kinase 2 (WNK2), mRNA [NM_006648]	2.23526	77.1416
ENSG00000111203	MDS028	Homo sapiens uncharacterized hematopoietic stem/progenitor cells protein MDS028 (MDS028), mRNA [NM_018463]	2.22261	32.2564
ENSG00000041880	PARP3	Homo sapiens poly (ADP-ribose) polymerase family, member 3 (PARP3), transcript variant 2, mRNA [NM_005485]	2.22233	18.5359
ENSG00000130559	CAMSAP1	Homo sapiens calmodulin regulated spectrin-associated protein 1 (CAMSAP1), mRNA [NM_015447]	2.22054	102.103
ENSG00000162396	DKFZp727A071	Homo sapiens similar to tRNA synthetase class II (DKFZp727A071), mRNA [NM_152268]	2.2159	34.2738
ENSG00000164088	FLJ32332	Homo sapiens likely ortholog of mouse protein phosphatase 2C eta (FLJ32332), mRNA [NM_144641]	2.21413	27.3064
ENSG00000006652	IFRD1	Homo sapiens interferon-related developmental regulator 1 (IFRD1), transcript variant 1, mRNA [NM_001550]	2.21269	186.181
ENSG00000196361	ELAVL3	Homo sapiens ELAV (embryonic lethal, abnormal vision, Drosophila)-like 3 (Hu antigen C) (ELAVL3), transcript variant 1, mRNA [NM_001420]	2.21254	0.663438
ENSG00000196361	ELAVL3	Homo sapiens ELAV (embryonic lethal, abnormal vision, Drosophila)-like 3 (Hu antigen C) (ELAVL3), transcript variant 2, mRNA [NM_032281]	2.21254	0.663438
ENSG00000175505	CLC	Homo sapiens cardiotrophin-like cytokine (CLC), mRNA [NM_013246]	2.20528	13.6611
ENSG00000171055	FEZ2	Homo sapiens fasciculation and elongation protein zeta 2 (zygin II) (FEZ2), mRNA [NM_005102]	2.20496	25.9133
ENSG00000151690	FLJ20160	Homo sapiens FLJ20160 protein (FLJ20160), mRNA [NM_017694]	2.20485	38.3307
ENSG00000099814	KIAA0284	Homo sapiens mRNA for KIAA0284 protein, partial cds. [AB006622]	2.20407	98.5898
ENSG00000067082	KLF6	Homo sapiens Kruppel-like factor 6 (KLF6), transcript variant 2, mRNA [NM_001300]	2.20387	160.086
ENSG00000145414	LOC92345	Homo sapiens hypothetical protein BC008207 (LOC92345), mRNA [NM_138386]	2.20226	22.437
ENSG00000183496	RKHD3	Homo sapiens ring finger and KH domain containing 3 (RKHD3), mRNA [NM_032246]	2.19979	49.3571
ENSG00000171823	FBXL14	Homo sapiens F-box and leucine-rich repeat protein 14 (FBXL14), mRNA [NM_152441]	2.19382	38.8394
ENSG00000127561	SYNGR3	Homo sapiens synaptogyrin 3 (SYNGR3), mRNA [NM_004209]	2.19337	15.6294
ENSG00000184281	TSSC4	Homo sapiens tumor suppressing subtransferable candidate 4 (TSSC4), mRNA [NM_005706]	2.19132	49.9157
ENSG00000115295	RSNL2	Homo sapiens restin-like 2 (RSNL2), mRNA [NM_024692]	2.19053	21.0426
ENSG00000141682	PMAIP1	Homo sapiens phorbol-12-myristate-13-acetate-induced protein 1 (PMAIP1), mRNA [NM_021127]	2.18887	26.4215
ENSG00000113597	FLJ13611	Homo sapiens hypothetical protein FLJ13611 (FLJ13611), mRNA [NM_024941]	2.18887	26.4215
ENSG00000121653	MAPK8IP1	Homo sapiens mitogen-activated protein kinase 8 interacting protein 1 (MAPK8IP1), mRNA [NM_005456]	2.1775	19.6403
ENSG00000175197	DDIT3	Homo sapiens DNA-damage-inducible transcript 3 (DDIT3), mRNA [NM_004083]	2.17294	93.2125
ENSG00000162066	CGI-14	Homo sapiens CGI-14 protein (CGI-14), mRNA [NM_015944]	2.17214	34.4351
ENSG00000069011	PITX1	Homo sapiens paired-like homeodomain transcription factor 1 (PITX1), mRNA [NM_002653]	2.17194	21.546
ENSG00000158792	MGC26885	Homo sapiens hypothetical protein MGC26885 (MGC26885), mRNA [NM_152339]	2.16654	113.566
ENSG00000132024	FLJ20241	Homo sapiens putative NFkB activating protein (FLJ20241), mRNA [NM_017721]	2.16619	53.6414
ENSG00000130589	PRIC285	Homo sapiens peroxisomal proliferator-activated receptor A interacting complex 285 (PRIC285), mRNA [NM_033405]	2.16446	174.869
ENSG00000153885	KCTD15	Homo sapiens potassium channel tetramerisation domain containing 15 (KCTD15), mRNA [NM_024076]	2.16398	32.9729
ENSG00000133169	BEX1	Homo sapiens brain expressed, X-linked 1 (BEX1), mRNA [NM_018476]	2.15541	50.6045
ENSG00000224032	TIGA1	Homo sapiens TIGA1 (TIGA1), mRNA [NM_053000]	2.15319	33.5342
ENSG00000119729	RHOQ	Homo sapiens ras homolog gene family, member Q (RHOQ), mRNA [NM_012249]	2.15063	58.9012
ENSG00000150403	C13orf11	Homo sapiens chromosome 13 open reading frame 11 (C13orf11), mRNA [NM_017905]	2.14509	158.119
ENSG00000028310	BRD9	Homo sapiens bromodomain containing 9 (BRD9), transcript variant 1, mRNA [NM_023924]	2.14163	20.7026
ENSG00000120254	MTHFD1L	Homo sapiens methylenetetrahydrofolate dehydrogenase (NADP+ dependent) 1-like (MTHFD1L), mRNA [NM_015440]	2.14038	126.775
ENSG00000184916	JAG2	Homo sapiens jagged 2 (JAG2), transcript variant 1, mRNA [NM_002226]	2.13984	22.6103
ENSG00000077063	CTTNBP2	Homo sapiens cortactin binding protein 2 (CTTNBP2), mRNA [NM_033427]	2.13984	22.6103
ENSG00000159556	ISL2	Homo sapiens ISL2 transcription factor, LIM/homeodomain, (islet-2) (ISL2), mRNA [NM_145805]	2.13352	34.6481
ENSG00000198517	MAFK	Homo sapiens cDNA FLJ32205 fis, clone PLACE6003094. [AK056767]	2.1322	132.724
ENSG00000198517	MAFK	Homo sapiens v-maf musculoaponeurotic fibrosarcoma oncogene homolog K (avian) (MAFK), mRNA [NM_002360]	2.1322	132.724
ENSG00000155090	KLF10	Homo sapiens Kruppel-like factor 10 (KLF10), mRNA [NM_005655]	2.13089	44.7605
ENSG00000153879	CEBPG	Homo sapiens CCAAT/enhancer binding protein (C/EBP), gamma (CEBPG), mRNA [NM_001806]	2.13054	387.425
ENSG00000183741	CBX6	Homo sapiens chromobox homolog 6 (CBX6), mRNA [NM_014292]	2.1296	93.8286
ENSG00000185046	EB-1	Homo sapiens E2a-Pbx1-associated protein (EB-1), transcript variant 3, mRNA [NM_020140]	2.12798	15.2878
ENSG00000185046	EB-1	Homo sapiens E2a-Pbx1-associated protein (EB-1), transcript variant 2, mRNA [NM_181670]	2.12798	15.2878
ENSG00000129282	FLJ22578	Homo sapiens hypothetical protein FLJ22578 (FLJ22578), mRNA [NM_024864]	2.12671	19.2903
ENSG00000182325	FBXL6	Homo sapiens F-box and leucine-rich repeat protein 6 (FBXL6), transcript variant 1, mRNA [NM_012162]	2.12626	21.2138
ENSG00000148925	GMRP-1	Homo sapiens K+ channel tetramerization protein (GMRP-1), mRNA [NM_032320]	2.12469	33.1711
ENSG00000122386	ZNF205	Homo sapiens zinc finger protein 205 (ZNF205), mRNA [NM_003456]	2.12379	49.3711
ENSG00000160326	SLC2A6	Homo sapiens solute carrier family 2 (facilitated glucose transporter), member 6 (SLC2A6), mRNA [NM_017585]	2.12379	49.3711
ENSG00000109501	WFS1	Homo sapiens Wolfram syndrome 1 (wolframin) (WFS1), mRNA [NM_006005]	2.11775	125.7
ENSG00000143498	TAF1A	Homo sapiens TATA box binding protein (TBP)-associated factor, RNA polymerase I, A, 48kDa (TAF1A), transcript variant 1, mRNA [NM_005681]	2.11309	23.7488
ENSG00000139793	MBNL2	Homo sapiens muscleblind-like 2 (Drosophila) (MBNL2), transcript variant 1, mRNA [NM_144778]	2.1129	56.6834
ENSG00000116852	KIF21B	Homo sapiens mRNA for KIAA0449 protein, partial cds. [AB007918]	2.10875	108.465
ENSG00000138756	BMP2K	Homo sapiens HRIHFB2017 mRNA, partial cds. [AB015331]	2.10872	38.3595
ENSG00000067113	PPAP2A	Homo sapiens phosphatidic acid phosphatase type 2A (PPAP2A), transcript variant 2, mRNA [NM_176895]	2.10676	13.8869
ENSG00000145214	DGKQ	Homo sapiens diacylglycerol kinase, theta 110kDa (DGKQ), mRNA [NM_001347]	2.10614	70.1719
ENSG00000164938	TP53INP1	Homo sapiens tumor protein p53 inducible nuclear protein 1 (TP53INP1), mRNA [NM_033285]	2.10548	104.796
ENSG00000213977	TAX1BP3	Homo sapiens Tax1 (human T-cell leukemia virus type I) binding protein 3 (TAX1BP3), mRNA [NM_014604]	2.10154	53.706
ENSG00000185252	ZNF74	Homo sapiens zinc finger protein 74 (Cos52) (ZNF74), mRNA [NM_003426]	2.1004	36.925
ENSG00000101442	ACTR5	Homo sapiens ARP5 actin-related protein 5 homolog (yeast) (ACTR5), mRNA [NM_024855]	2.09739	20.3948
ENSG00000142751	FLJ10349	Homo sapiens hypothetical protein FLJ10349 (FLJ10349), mRNA [NM_018066]	2.09292	67.7922
ENSG00000110218	PANX1	Homo sapiens pannexin 1 (PANX1), mRNA [NM_015368]	2.09162	35.4662
ENSG00000177595	LRDD	Homo sapiens leucine-rich repeats and death domain containing (LRDD), transcript variant 2, mRNA [NM_018494]	2.09161	16.4071
ENSG00000175175	PPM1E	Homo sapiens protein phosphatase 1E (PP2C domain containing) (PPM1E), mRNA [NM_014906]	2.09161	16.4071
ENSG00000174738	NR1D2	Homo sapiens nuclear receptor subfamily 1, group D, member 2 (NR1D2), mRNA [NM_005126]	2.08814	84.098
ENSG00000189067	LITAF	Homo sapiens lipopolysaccharide-induced TNF factor (LITAF), mRNA [NM_004862]	2.08756	14.4296
ENSG00000100592	DAAM1	Homo sapiens dishevelled associated activator of morphogenesis 1 (DAAM1), mRNA [NM_014992]	2.0871	64.3489
ENSG00000167165	UGT1A6	Homo sapiens UDP glycosyltransferase 1 family, polypeptide A6 (UGT1A6), transcript variant 1, mRNA [NM_001072]	2.08472	20.9294
ENSG00000172432	THC2054435	ALU1_HUMAN (P39188) Alu subfamily J sequence contamination warning entry, partial (13%) [THC2054435]	2.08378	224.333
ENSG00000172932	LOC338692	Homo sapiens hypothetical protein LOC338692 (LOC338692), mRNA [NM_207354]	2.08261	247.96
ENSG00000158411	LOC129531	Homo sapiens hypothetical protein BC018453 (LOC129531), mRNA [NM_138798]	2.08039	25.4503
ENSG00000149150	SLC43A1	Homo sapiens solute carrier family 43, member 1 (SLC43A1), mRNA [NM_003627]	2.07838	831.674
ENSG00000170448	HOZFP	Homo sapiens ovarian zinc finger protein (HOZFP), mRNA [NM_152995]	2.07778	43.2235
ENSG00000104524	PYCRL	Homo sapiens pyrroline-5-carboxylate reductase-like (PYCRL), mRNA [NM_023078]	2.07741	29.9254
ENSG00000095739	BAMBI	Homo sapiens BMP and activin membrane-bound inhibitor homolog (Xenopus laevis) (BAMBI), mRNA [NM_012342]	2.07367	124.266
ENSG00000148339	SLC25A25	Homo sapiens solute carrier family 25 (mitochondrial carrier; phosphate carrier), member 25 (SLC25A25), nuclear gene encoding mitochondrial protein, transcript variant 1, mRNA [NM_052901]	2.0735	87.0259
ENSG00000187801	ZNF643	Homo sapiens zinc finger protein 643 (ZNF643), mRNA [NM_023070]	2.07077	14.9785
ENSG00000132382	MYBBP1A	Homo sapiens MYB binding protein (P160) 1a (MYBBP1A), mRNA [NM_014520]	2.06829	204.181
ENSG00000176108	FLJ11749	Homo sapiens hypothetical protein FLJ11749 (FLJ11749), mRNA [NM_024591]	2.06619	28.4723
ENSG00000116574	RHOU	Homo sapiens ras homolog gene family, member U (RHOU), mRNA [NM_021205]	2.06455	334.26
ENSG00000127080	C9orf12	Homo sapiens chromosome 9 open reading frame 12 (C9orf12), mRNA [NM_022755]	2.06346	13.0183
ENSG00000178338	ZNF354B	Homo sapiens zinc finger protein 354B (ZNF354B), mRNA [NM_058230]	2.06346	13.0183
ENSG00000139410	SDSL	Homo sapiens serine dehydratase-like (SDSL), mRNA [NM_138432]	2.06346	13.0183
ENSG00000214882	CCPG1	Homo sapiens cell cycle progression 1 (CCPG1), mRNA [NM_004748]	2.06345	65.7204
ENSG00000068028	RASSF1	Homo sapiens Ras association (RalGDS/AF-6) domain family 1 (RASSF1), transcript variant E, mRNA [NM_170715]	2.06318	75.0921
ENSG00000077150	NFKB2	Homo sapiens nuclear factor of kappa light polypeptide gene enhancer in B-cells 2 (p49/p100) (NFKB2), mRNA [NM_002502]	2.06298	84.5941
ENSG00000174963	ZIC4	Homo sapiens zinc family member 4 protein HZIC4 (ZIC4) mRNA, complete cds. [AF332509]	2.06289	17.5561
ENSG00000174963	ZIC4	Homo sapiens Zic family member 4 (ZIC4), mRNA [NM_032153]	2.06289	17.5561
ENSG00000086544	ITPKC	Homo sapiens inositol 1,4,5-trisphosphate 3-kinase C (ITPKC), mRNA [NM_025194]	2.05971	52.1806
ENSG00000109089	HUMPPA	Homo sapiens paraneoplastic antigen (HUMPPA), mRNA [NM_014603]	2.05956	47.5048
ENSG00000197989	LOC85028	Homo sapiens PNAS-123 mRNA, complete cds. [AF277181]	2.05846	29.0394
ENSG00000055483	AK023077	Homo sapiens cDNA FLJ13015 fis, clone NT2RP3000622. [AK023077]	2.05379	130.808
ENSG00000181026	FLJ12484	Homo sapiens hypothetical protein FLJ12484 (FLJ12484), mRNA [NM_022767]	2.05373	84.3066
ENSG00000164815	ORC5L	Homo sapiens origin recognition complex, subunit 5-like (yeast) (ORC5L), transcript variant 1, mRNA [NM_002553]	2.05281	22.5591
ENSG00000165813	C10orf118	Homo sapiens chromosome 10 open reading frame 118 (C10orf118), mRNA [NM_018017]	2.05281	22.5591
ENSG00000110172	CHORDC1	Homo sapiens cysteine and histidine-rich domain (CHORD)-containing, zinc binding protein 1 (CHORDC1), mRNA [NM_012124]	2.0512	29.6229
ENSG00000196449	YRDC	Homo sapiens ischemia/reperfusion inducible protein (FLJ23476), mRNA [NM_024640]	2.05069	18.1069
ENSG00000125968	ID1	Homo sapiens inhibitor of DNA binding 1, dominant negative helix-loop-helix protein (ID1), transcript variant 1, mRNA [NM_002165]	2.04877	445.255
ENSG00000140854	KATNB1	Homo sapiens katanin p80 (WD repeat containing) subunit B 1 (KATNB1), mRNA [NM_005886]	2.04767	53.9199
ENSG00000130522	JUND	Homo sapiens jun D proto-oncogene (JUND), mRNA [NM_005354]	2.04722	485.468
ENSG00000083799	CYLD	Homo sapiens cylindromatosis (turban tumor syndrome) (CYLD), mRNA [NM_015247]	2.0468	20.653
ENSG00000185070	FLRT2	Homo sapiens fibronectin leucine rich transmembrane protein 2 (FLRT2), mRNA [NM_013231]	2.04664	27.6331
ENSG00000164823	C8orf1	Homo sapiens chromosome 8 open reading frame 1 (C8orf1), mRNA [NM_004337]	2.04246	32.8275
ENSG00000130827	PLXNA3	Homo sapiens plexin A3 (PLXNA3), mRNA [NM_017514]	2.04085	35.4414
ENSG00000151726	ACSL1	Homo sapiens acyl-CoA synthetase long-chain family member 1 (ACSL1), mRNA [NM_001995]	2.03964	156.578
ENSG00000145632	PLK2	Homo sapiens polo-like kinase 2 (Drosophila) (PLK2), mRNA [NM_006622]	2.03792	30.7827
ENSG00000163607	HSPC135	Homo sapiens HSPC135 protein (HSPC135), transcript variant 1, mRNA [NM_014170]	2.03288	14.1567
ENSG00000120055	C10orf95	Homo sapiens chromosome 10 open reading frame 95 (C10orf95), mRNA [NM_024886]	2.03288	14.1567
ENSG00000116668	C1orf26	Homo sapiens chromosome 1 open reading frame 26 (C1orf26), mRNA [NM_017673]	2.03098	16.6949
ENSG00000147041	SYTL5	Homo sapiens synaptotagmin-like 5 (SYTL5), mRNA [NM_138780]	2.03027	36.6012
ENSG00000007376	RPUSD1	Homo sapiens chromosome 16 open reading frame 40 (C16orf40), mRNA [NM_058192]	2.0291	41.7519
ENSG00000128283	CDC42EP1	Homo sapiens CDC42 effector protein (Rho GTPase binding) 1 (CDC42EP1), transcript variant 1, mRNA [NM_152243]	2.0289	461.719
ENSG00000125351	UPF3B	Homo sapiens UPF3 regulator of nonsense transcripts homolog B (yeast) (UPF3B), transcript variant 1, mRNA [NM_080632]	2.02856	21.7412
ENSG00000150687	PRSS23	Homo sapiens protease, serine, 23 (PRSS23), mRNA [NM_007173]	2.02708	26.8189
ENSG00000161010	LOC51149	Homo sapiens truncated calcium binding protein (LOC51149), mRNA [NM_016175]	2.02653	29.329
ENSG00000008441	NFIX	Homo sapiens nuclear factor I/X (CCAAT-binding transcription factor) (NFIX), mRNA [NM_002501]	2.02569	34.5626
ENSG00000154803	FLCN	Homo sapiens folliculin (FLCN), transcript variant 2, mRNA [NM_144606]	2.02503	171.773
ENSG00000140105	WARS	Homo sapiens tryptophanyl-tRNA synthetase (WARS), transcript variant 1, mRNA [NM_004184]	2.02498	129.305
ENSG00000167657	DAPK3	Homo sapiens death-associated protein kinase 3 (DAPK3), mRNA [NM_001348]	2.02428	156.313
ENSG00000129474	JUB	Homo sapiens jub, ajuba homolog (Xenopus laevis) (JUB), transcript variant 1, mRNA [NM_032876]	2.02359	335.679
ENSG00000184575	XPOT	Homo sapiens exportin, tRNA (nuclear export receptor for tRNAs) (XPOT), mRNA [NM_007235]	2.02356	409.523
ENSG00000166483	WEE1	Homo sapiens WEE1 homolog (S. pombe) (WEE1), mRNA [NM_003390]	2.02196	160.166
ENSG00000178105	DDX10	Homo sapiens DEAD (Asp-Glu-Ala-Asp) box polypeptide 10 (DDX10), mRNA [NM_004398]	2.0207	45.4916
ENSG00000139505	MTMR6	Homo sapiens myotubularin related protein 6 (MTMR6), mRNA [NM_004685]	2.02038	17.2751
ENSG00000147251	DOCK11	Homo sapiens dedicator of cytokinesis 11 (DOCK11), mRNA [NM_144658]	2.02028	14.7152
ENSG00000141994	LOC56931	Homo sapiens hypothetical protein from EUROIMAGE 1967720 (LOC56931), mRNA [NM_020175]	2.01846	75.0921
ENSG00000172070	C20orf139	Homo sapiens chromosome 20 open reading frame 139 (C20orf139), mRNA [NM_080725]	2.01584	35.7437
ENSG00000144655	AXUD1	Homo sapiens AXIN1 up-regulated 1 (AXUD1), mRNA [NM_033027]	2.01497	89.6938
ENSG00000172339	MGC19780	Homo sapiens hypothetical protein MGC19780 (MGC19780), mRNA [NM_144988]	2.01381	25.4516
ENSG00000096717	SIRT1	Homo sapiens sirtuin (silent mating type information regulation 2 homolog) 1 (S. cerevisiae) (SIRT1), mRNA [NM_012238]	2.01292	44.0916
ENSG00000173812	SUI1	Homo sapiens putative translation initiation factor (SUI1), mRNA [NM_005801]	2.01194	239.014
ENSG00000066777	ARFGEF1	Homo sapiens ADP-ribosylation factor guanine nucleotide-exchange factor 1(brefeldin A-inhibited) (ARFGEF1), mRNA [NM_006421]	2.01062	102.274
ENSG00000140598	EFTUD1	Homo sapiens elongation factor Tu GTP binding domain containing 1 (EFTUD1), mRNA [NM_024580]	2.00953	61.0563
ENSG00000174365	LOC128439	Homo sapiens hypothetical gene LOC128439 (LOC128439), mRNA [NM_139016]	2.00909	15.2866
ENSG00000141441	C18orf11	Homo sapiens chromosome 18 open reading frame 11 (C18orf11), mRNA [NM_022751]	2.00909	15.2866
ENSG00000103253	HAGHL	Homo sapiens hydroxyacylglutathione hydrolase-like (HAGHL), transcript variant 2, mRNA [NM_032304]	2.00909	15.2866
ENSG00000116954	RRAGC	Homo sapiens Ras-related GTP binding C (RRAGC), mRNA [NM_022157]	2.00778	39.4429
ENSG00000116991	SIPA1L2	Homo sapiens signal-induced proliferation-associated 1 like 2 (SIPA1L2), mRNA [NM_020808]	2.00495	53.6773
ENSG00000154447	SH3MD2	Homo sapiens SH3 multiple domains 2 (SH3MD2), mRNA [NM_020870]	2.00331	87.9694
ENSG00000148400	NOTCH1	Homo sapiens Notch homolog 1, translocation-associated (Drosophila) (NOTCH1), mRNA [NM_017617]	2.0033	48.4169
ENSG00000010818	HIVEP2	Homo sapiens human immunodeficiency virus type I enhancer binding protein 2 (HIVEP2), mRNA [NM_006734]	2.00291	56.9253
ENSG00000023191	RNH	Homo sapiens ribonuclease/angiogenin inhibitor (RNH), transcript variant 1, mRNA [NM_002939]	2.00257	151.526
ENSG00000143753	DEGS1	Homo sapiens degenerative spermatocyte homolog 1, lipid desaturase (Drosophila) (DEGS1), transcript variant 1, mRNA [NM_003676]	2.00234	45.8115
ENSG00000026025	VIM	Homo sapiens vimentin (VIM), mRNA [NM_003380]	1.99927	1227.17
ENSG00000164284	GRPEL2	Homo sapiens GrpE-like 2, mitochondrial (E. coli) (GRPEL2), mRNA [NM_152407]	1.99765	58.1078
ENSG00000080839	RBL1	Homo sapiens retinoblastoma-like 1 (p107) (RBL1), transcript variant 1, mRNA [NM_002895]	1.99718	21.4788
ENSG00000166275	C10orf32	Homo sapiens chromosome 10 open reading frame 32 (C10orf32), mRNA [NM_144591]	1.99498	13.3517
ENSG00000093134	VNN3	Homo sapiens vanin 3 (VNN3), transcript variant 1, mRNA [NM_018399]	1.99422	50.1552
ENSG00000103249	CLCN7	Homo sapiens chloride channel 7 (CLCN7), mRNA [NM_001287]	1.99305	109.503
ENSG00000031698	SARS	Homo sapiens seryl-tRNA synthetase (SARS), mRNA [NM_006513]	1.98717	170.472
ENSG00000077232	DNAJC10	Homo sapiens DnaJ (Hsp40) homolog, subfamily C, member 10 (DNAJC10), mRNA [NM_018981]	1.98646	121.93
ENSG00000077232	DNAJC10	Homo sapiens mRNA; cDNA DKFZp451M1818 (from clone DKFZp451M1818). [AL832646]	1.98646	121.93
ENSG00000152409	JMY	Homo sapiens junction-mediating and regulatory protein (JMY), mRNA [NM_152405]	1.98537	79.3641
ENSG00000106829	TLE4	Homo sapiens transducin-like enhancer of split 4 (E(sp1) homolog, Drosophila) (TLE4), mRNA [NM_007005]	1.98431	40.3594
ENSG00000132692	BCAN	Homo sapiens brevican (BCAN), transcript variant 1, mRNA [NM_021948]	1.98328	43.5776
ENSG00000179292	MGC33486	Homo sapiens hypothetical protein MGC33486 (MGC33486), mRNA [NM_153266]	1.98267	86.5286
ENSG00000140406	MESDC1	Homo sapiens mesoderm development candidate 1 (MESDC1), mRNA [NM_022566]	1.9811	146.883
ENSG00000162542	LOC255104	Homo sapiens hypothetical protein LOC255104 (LOC255104), mRNA [NM_181719]	1.98006	20.1554
ENSG00000120963	LOC51123	Homo sapiens HSPC038 protein (LOC51123), mRNA [NM_016096]	1.97858	38.3799
ENSG00000183837	PNMA3	Homo sapiens paraneoplastic antigen MA3 (PNMA3), mRNA [NM_013364]	1.97541	14.4672
ENSG00000159216	RUNX1	Homo sapiens runt-related transcription factor 1 (acute myeloid leukemia 1; aml1 oncogene) (RUNX1), transcript variant 1, mRNA [NM_001754]	1.97541	14.4672
ENSG00000153485	C14orf109	Homo sapiens chromosome 14 open reading frame 109, mRNA (cDNA clone IMAGE:4813313), partial cds. [BC030119]	1.97541	14.4672
ENSG00000215032	FLJ12595	Homo sapiens cDNA FLJ12595 fis, clone NT2RM4001344, weakly similar to HYPOTHETICAL GTP-BINDING PROTEIN IN POP2-HOL1 INTERGENIC REGION. [AK022657]	1.97541	14.4672
ENSG00000161277	THAP8	Homo sapiens THAP domain containing 8 (THAP8), mRNA [NM_152658]	1.97386	20.7084
ENSG00000180817	PP	Homo sapiens pyrophosphatase (inorganic) (PP), mRNA [NM_021129]	1.97277	80.9123
ENSG00000163430	FSTL1	Homo sapiens follistatin-like 1 (FSTL1), mRNA [NM_007085]	1.97253	33.1863
ENSG00000160072	ATAD3B	Homo sapiens ATPase family, AAA domain containing 3B (ATAD3B), mRNA [NM_031921]	1.97163	156.908
ENSG00000099849	C11orf13	Homo sapiens chromosome 11 open reading frame 13 (C11orf13), mRNA [NM_003475]	1.96952	56.1467
ENSG00000103024	NME3	Homo sapiens non-metastatic cells 3, protein expressed in (NME3), mRNA [NM_002513]	1.96908	36.9837
ENSG00000176624	RKHD2	Homo sapiens ring finger and KH domain containing 2 (RKHD2), mRNA [NM_016626]	1.96674	113.526
ENSG00000125826	C20orf18	Homo sapiens chromosome 20 open reading frame 18 (C20orf18), transcript variant 2, mRNA [NM_031229]	1.96118	96.2515
ENSG00000144848	APG3L	Homo sapiens APG3 autophagy 3-like (S. cerevisiae) (APG3L), mRNA [NM_022488]	1.96113	82.5123
ENSG00000213699	C2orf18	Homo sapiens chromosome 2 open reading frame 18 (C2orf18), mRNA [NM_017877]	1.95978	48.8671
ENSG00000179041	RRS1	Homo sapiens RRS1 ribosome biogenesis regulator homolog (S. cerevisiae) (RRS1), mRNA [NM_015169]	1.9585	94.1664
ENSG00000012211	LMO6	Homo sapiens LIM domain only 6 (LMO6), mRNA [NM_006150]	1.9581	32.3793
ENSG00000119559	C19orf25	Homo sapiens chromosome 19 open reading frame 25 (C19orf25), mRNA [NM_152482]	1.95545	50.0243
ENSG00000111676	DRPLA	Homo sapiens dentatorubral-pallidoluysian atrophy (atrophin-1) (DRPLA), transcript variant 2, mRNA [NM_001940]	1.95545	50.0243
ENSG00000132481	TRIM47	Homo sapiens tripartite motif-containing 47 (TRIM47), mRNA [NM_033452]	1.95463	39.8705
ENSG00000167775	8D6A	Homo sapiens 8D6 antigen (8D6A), mRNA [NM_016579]	1.95343	78.9523
ENSG00000140859	KIFC3	Homo sapiens kinesin family member C3 (KIFC3), mRNA [NM_005550]	1.95251	162.809
ENSG00000125089	SH3TC1	Homo sapiens SH3 domain and tetratricopeptide repeats 1 (SH3TC1), mRNA [NM_018986]	1.95183	65.3972
ENSG00000148384	INPP5E	Homo sapiens inositol polyphosphate-5-phosphatase, 72 kDa (INPP5E), mRNA [NM_019892]	1.94991	30.343
ENSG00000181915	C10orf22	Homo sapiens chromosome 10 open reading frame 22 (C10orf22), mRNA [NM_032804]	1.94822	59.5199
ENSG00000103426	CORO7	Homo sapiens coronin 7 (CORO7), mRNA [NM_024535]	1.94658	60.1444
ENSG00000131323	TRAF3	Homo sapiens TNF receptor-associated factor 3 (TRAF3), transcript variant 1, mRNA [NM_145725]	1.94599	34.7365
ENSG00000166479	TXNDC10	Homo sapiens thioredoxin domain containing 10 (TXNDC10), mRNA [NM_019022]	1.94415	27.7925
ENSG00000164379	FOXQ1	Homo sapiens forkhead box Q1 (FOXQ1), mRNA [NM_033260]	1.94241	88.3563
ENSG00000099625	C19orf26	Homo sapiens chromosome 19 open reading frame 26 (C19orf26), mRNA [NM_152769]	1.94173	13.6821
ENSG00000221968	FADS3	Homo sapiens fatty acid desaturase 3 (FADS3), mRNA [NM_021727]	1.94162	73.4043
ENSG00000188295	FLJ12606	Homo sapiens hypothetical protein FLJ12606 (FLJ12606), mRNA [NM_024804]	1.94097	24.7274
ENSG00000143748	NVL	Homo sapiens nuclear VCP-like (NVL), transcript variant 1, mRNA [NM_002533]	1.93864	47.7725
ENSG00000174173	RG9MTD1	Homo sapiens RNA (guanine-9-) methyltransferase domain containing 1 (RG9MTD1), mRNA [NM_017819]	1.93581	37.1035
ENSG00000115526	CHST10	Homo sapiens carbohydrate sulfotransferase 10 (CHST10), mRNA [NM_004854]	1.93526	14.263
ENSG00000052749	KIAA0690	Homo sapiens KIAA0690 (KIAA0690), mRNA [NM_015179]	1.93486	101.032
ENSG00000178814	OPLAH	Homo sapiens 5-oxoprolinase (ATP-hydrolysing) (OPLAH), mRNA [NM_017570]	1.93374	53.4068
ENSG00000132768	DPH2L2	Homo sapiens DPH2-like 2 (S. cerevisiae) (DPH2L2), transcript variant 1, mRNA [NM_001384]	1.93312	61.6861
ENSG00000163840	DTX3L	Homo sapiens deltex 3-like (Drosophila) (DTX3L), mRNA [NM_138287]	1.93281	33.923
ENSG00000100425	BRD1	Homo sapiens bromodomain containing 1 (BRD1), mRNA [NM_014577]	1.92977	121.641
ENSG00000188687	SLC4A5	Homo sapiens solute carrier family 4, sodium bicarbonate cotransporter, member 5 (SLC4A5), transcript variant a, mRNA [NM_021196]	1.92944	14.832
ENSG00000196352	DAF	Homo sapiens decay accelerating factor for complement (CD55, Cromer blood group system) (DAF), mRNA [NM_000574]	1.92776	27.0281
ENSG00000127191	TRAF2	Homo sapiens TNF receptor-associated factor 2 (TRAF2), mRNA [NM_021138]	1.92753	76.7993
ENSG00000188290	HES4	Homo sapiens hairy and enhancer of split 4 (Drosophila) (HES4), mRNA [NM_021170]	1.92649	77.3817
ENSG00000102780	DGKH	Homo sapiens diacylglycerol kinase, eta (DGKH), transcript variant 2, mRNA [NM_178009]	1.92321	19.7139
ENSG00000102780	DGKH	Homo sapiens diacylglycerol kinase, eta (DGKH), transcript variant 1, mRNA [NM_152910]	1.92321	19.7139
ENSG00000070501	POLB	Homo sapiens polymerase (DNA directed), beta (POLB), mRNA [NM_002690]	1.92321	19.7139
ENSG00000133624	FLJ12700	Homo sapiens hypothetical protein FLJ12700 (FLJ12700), mRNA [NM_024910]	1.92321	19.7139
ENSG00000197943	PLCG2	Homo sapiens phospholipase C, gamma 2 (phosphatidylinositol-specific) (PLCG2), mRNA [NM_002661]	1.91955	24.5057
ENSG00000164086	DUSP7	Homo sapiens dual specificity phosphatase 7, mRNA (cDNA clone IMAGE:5095103), partial cds. [BC019107]	1.91948	20.2883
ENSG00000154553	PDLIM3	Homo sapiens PDZ and LIM domain 3 (PDLIM3), mRNA [NM_014476]	1.91938	16.0035
ENSG00000186577	C6orf1	Homo sapiens chromosome 6 open reading frame 1 (C6orf1), transcript variant 1, mRNA [NM_178508]	1.91601	20.8564
ENSG00000126249	MGC13096	Homo sapiens hypothetical protein MGC13096 (MGC13096), mRNA [NM_032346]	1.91501	16.5744
ENSG00000003147	ICA1	Homo sapiens islet cell autoantigen 1, 69kDa (ICA1), transcript variant 2, mRNA [NM_004968]	1.91479	29.9146
ENSG00000187840	EIF4EBP1	Homo sapiens eukaryotic translation initiation factor 4E binding protein 1 (EIF4EBP1), mRNA [NM_004095]	1.91402	166.574
ENSG00000106105	GARS	Homo sapiens glycyl-tRNA synthetase (GARS), mRNA [NM_002047]	1.914	389.038
ENSG00000145391	SET7	Homo sapiens SET domain-containing protein 7 (SET7), mRNA [NM_030648]	1.91159	107.089
ENSG00000158467	KIAA0828	Homo sapiens KIAA0828 protein (KIAA0828), mRNA [NM_015328]	1.91043	31.1021
ENSG00000174498	PUNC	Homo sapiens putative neuronal cell adhesion molecule (PUNC), mRNA [NM_004884]	1.90974	36.0949
ENSG00000176020	AMIGO3	Homo sapiens amphoterin-induced gene and ORF 3 (AMIGO3), mRNA [NM_198722]	1.90974	21.9855
ENSG00000158717	RNF166	Homo sapiens ring finger protein 166 (RNF166), mRNA [NM_178841]	1.90922	40.9841
ENSG00000181220	FLJ31413	Homo sapiens hypothetical protein FLJ31413 (FLJ31413), mRNA [NM_152557]	1.90798	61.0535
ENSG00000188322	ENST00000341901	PREDICTED: Homo sapiens similar to SH3-binding kinase (LOC388228), mRNA [XM_370948]	1.90731	17.7578
ENSG00000132376	SKIP	Homo sapiens skeletal muscle and kidney enriched inositol phosphatase (SKIP), transcript variant 2, mRNA [NM_130766]	1.90663	27.3758
ENSG00000174013	ENST00000311630	Homo sapiens cDNA: FLJ22044 fis, clone HEP09141. [AK025697]	1.90458	32.9036
ENSG00000071859	FAM50A	Homo sapiens family with sequence similarity 50, member A (FAM50A), mRNA [NM_004699]	1.90441	88.8241
ENSG00000076351	MGC9564	Homo sapiens similar to RIKEN cDNA 1110002C08 gene (MGC9564), mRNA [NM_080669]	1.90339	43.3966
ENSG00000076351	MGC9564	Homo sapiens mRNA for FLJ00234 protein. [AK074161]	1.90339	43.3966
ENSG00000130940	FLJ20321	Homo sapiens hypothetical protein FLJ20321 (FLJ20321), mRNA [NM_017766]	1.90339	43.3966
ENSG00000153558	FBXL2	Homo sapiens F-box and leucine-rich repeat protein 2 (FBXL2), mRNA [NM_012157]	1.90335	13.4989
ENSG00000146859	FLJ11000	Homo sapiens hypothetical protein FLJ11000 (FLJ11000), mRNA [NM_018295]	1.90235	28.5191
ENSG00000102580	DNAJC3	Homo sapiens DnaJ (Hsp40) homolog, subfamily C, member 3 (DNAJC3), mRNA [NM_006260]	1.90127	65.2715
ENSG00000173145	C10orf117	Homo sapiens chromosome 10 open reading frame 117 (C10orf117), mRNA [NM_022451]	1.89935	24.3137
ENSG00000189227	LOC145853	PREDICTED: Homo sapiens hypothetical LOC145853 (LOC145853), mRNA [XM_096885]	1.89935	24.3137
ENSG00000166986	MARS	Homo sapiens methionine-tRNA synthetase (MARS), mRNA [NM_004990]	1.89778	541.951
ENSG00000178718	RPP25	Homo sapiens ribonuclease P 25kDa subunit (RPP25), mRNA [NM_017793]	1.89711	24.9052
ENSG00000167703	SLC43A2	Homo sapiens solute carrier family 43, member 2 (SLC43A2), mRNA [NM_152346]	1.89182	15.2261
ENSG00000164610	RP9	Homo sapiens retinitis pigmentosa 9 (autosomal dominant) (RP9), mRNA [NM_203288]	1.89182	15.2261
ENSG00000127870	RNF6	Homo sapiens ring finger protein (C3H2C3 type) 6 (RNF6), transcript variant 1, mRNA [NM_005977]	1.89127	43.797
ENSG00000118508	RAB32	Homo sapiens RAB32, member RAS oncogene family (RAB32), mRNA [NM_006834]	1.89127	43.797
ENSG00000040199	KIAA0931	Homo sapiens KIAA0931 protein (KIAA0931), mRNA [NM_015020]	1.88976	62.44
ENSG00000153132	CLGN	Homo sapiens calmegin (CLGN), mRNA [NM_004362]	1.88967	50.4873
ENSG00000107175	CREB3	Homo sapiens cAMP responsive element binding protein 3 (CREB3), mRNA [NM_006368]	1.88731	33.9024
ENSG00000104142	VPS18	Homo sapiens vacuolar protein sorting protein 18 (VPS18), mRNA [NM_020857]	1.88611	109.69
ENSG00000145014	TMEM44	Homo sapiens transmembrane protein 44 (TMEM44), transcript variant 1, mRNA [NM_138399]	1.88574	16.3884
ENSG00000064651	SLC12A2	Homo sapiens solute carrier family 12 (sodium/potassium/chloride transporters), member 2 (SLC12A2), mRNA [NM_001046]	1.88526	162.676
ENSG00000078237	C12orf5	Homo sapiens chromosome 12 open reading frame 5 (C12orf5), mRNA [NM_020375]	1.88388	22.911
ENSG00000112578	BYSL	Homo sapiens bystin-like (BYSL), mRNA [NM_004053]	1.88343	35.6942
ENSG00000163884	KLF15	Homo sapiens Kruppel-like factor 15 (KLF15), mRNA [NM_014079]	1.88225	95.5462
ENSG00000175556	RNF127	Homo sapiens ring finger protein 127 (RNF127), mRNA [NM_024778]	1.88027	24.1202
ENSG00000164749	HNF4G	Homo sapiens hepatocyte nuclear factor 4, gamma (HNF4G), mRNA [NM_004133]	1.88009	30.7013
ENSG00000158186	MRAS	Homo sapiens muscle RAS oncogene homolog (MRAS), mRNA [NM_012219]	1.88009	30.7013
ENSG00000148426	C10orf47	Homo sapiens chromosome 10 open reading frame 47 (C10orf47), mRNA [NM_153256]	1.87969	78.3681
ENSG00000205189	ZBTB10	Homo sapiens zinc finger and BTB domain containing 10 (ZBTB10), mRNA [NM_023929]	1.87929	148.856
ENSG00000198142	C2orf26	Homo sapiens chromosome 2 open reading frame 26 (C2orf26), mRNA [NM_023016]	1.8785	65.8436
ENSG00000128272	ATF4	Homo sapiens activating transcription factor 4 (tax-responsive enhancer element B67) (ATF4), transcript variant 1, mRNA [NM_001675]	1.87769	1118.7
ENSG00000089048	C20orf6	Homo sapiens chromosome 20 open reading frame 6 (C20orf6), mRNA [NM_016649]	1.87686	39.2081
ENSG00000070366	C17orf31	Homo sapiens chromosome 17 open reading frame 31 (C17orf31), mRNA [NM_017575]	1.87618	18.7361
ENSG00000163735	CXCL5	Homo sapiens chemokine (C-X-C motif) ligand 5 (CXCL5), mRNA [NM_002994]	1.87472	99.6853
ENSG00000104957	MGC10471	Homo sapiens hypothetical protein MGC10471 (MGC10471), mRNA [NM_030818]	1.87403	48.3308
ENSG00000135269	TES	Homo sapiens testis derived transcript (3 LIM domains) (TES), transcript variant 2, mRNA [NM_152829]	1.87361	224.687
ENSG00000140299	BNIP2	Homo sapiens BCL2/adenovirus E1B 19kDa interacting protein 2, mRNA (cDNA clone MGC:1529 IMAGE:3343559), complete cds. [BC002461]	1.87302	34.289
ENSG00000140299	BNIP2	Homo sapiens BCL2/adenovirus E1B 19kDa interacting protein 2 (BNIP2), mRNA [NM_004330]	1.87302	34.289
ENSG00000163874	FLJ23231	Homo sapiens hypothetical protein FLJ23231 (FLJ23231), mRNA [NM_025079]	1.87062	20.4795
ENSG00000124786	SLC35B3	Homo sapiens solute carrier family 35, member B3 (SLC35B3), mRNA [NM_015948]	1.87026	28.1415
ENSG00000197150	ABCB8	Homo sapiens ATP-binding cassette, sub-family B (MDR/TAP), member 8 (ABCB8), nuclear gene encoding mitochondrial protein, mRNA [NM_007188]	1.86993	44.0063
ENSG00000134070	IRAK2	Homo sapiens interleukin-1 receptor-associated kinase 2 (IRAK2), mRNA [NM_001570]	1.86886	85.5212
ENSG00000002330	BAD	Homo sapiens BCL2-antagonist of cell death (BAD), transcript variant 1, mRNA [NM_004322]	1.86881	13.3204
ENSG00000178996	SNAG1	Homo sapiens sorting nexin associated golgi protein 1 (SNAG1), mRNA [NM_052870]	1.86741	37.8729
ENSG00000131127	ZNF141	Homo sapiens zinc finger protein 141 (clone pHZ-44) (ZNF141), mRNA [NM_003441]	1.86426	14.4597
ENSG00000114554	PLXNA1	Homo sapiens plexin A1 (PLXNA1), mRNA [NM_032242]	1.86352	187.245
ENSG00000122863	CHST3	Homo sapiens carbohydrate (chondroitin 6) sulfotransferase 3 (CHST3), mRNA [NM_004273]	1.86191	126.934
ENSG00000116761	CTH	Homo sapiens cystathionase (cystathionine gamma-lyase) (CTH), transcript variant 1, mRNA [NM_001902]	1.85832	35.9225
ENSG00000130779	RSN	Homo sapiens restin (Reed-Steinberg cell-expressed intermediate filament-associated protein) (RSN), transcript variant 1, mRNA [NM_002956]	1.85613	112.631
ENSG00000108854	SMURF2	Homo sapiens SMAD specific E3 ubiquitin protein ligase 2 (SMURF2), mRNA [NM_022739]	1.85585	17.4004
ENSG00000179348	GATA2	Homo sapiens GATA binding protein 2 (GATA2), mRNA [NM_032638]	1.85568	38.2922
ENSG00000103966	EHD4	Homo sapiens EH-domain containing 4 (EHD4), mRNA [NM_139265]	1.854	96.2515
ENSG00000144840	RABL3	Homo sapiens RAB, member of RAS oncogene family-like 3 (RABL3), mRNA [NM_173825]	1.85329	18.5517
ENSG00000144840	RABL3	RAB, member of RAS oncogene family-like 3 [Homo sapiens]. [Source:RefSeq;Acc:NM_173825] [ENST00000273375]	1.85329	18.5517
ENSG00000121068	TBX2	Homo sapiens T-box 2 (TBX2), mRNA [NM_005994]	1.85197	53.9775
ENSG00000138162	TACC2	Homo sapiens transforming, acidic coiled-coil containing protein 2 (TACC2), transcript variant 4, mRNA [NM_006997]	1.84954	45.3964
ENSG00000164362	TERT	Homo sapiens telomerase reverse transcriptase (TERT), transcript variant 1, mRNA [NM_003219]	1.84911	20.8856
ENSG00000170468	C14orf169	Homo sapiens chromosome 14 open reading frame 169 (C14orf169), mRNA [NM_024644]	1.84911	20.8856
ENSG00000151208	DLG5	Homo sapiens discs, large homolog 5 (Drosophila) (DLG5), mRNA [NM_004747]	1.84829	141.214
ENSG00000184792	OSBP2	Homo sapiens oxysterol binding protein 2 (OSBP2), transcript variant 1, mRNA [NM_030758]	1.84822	21.427
ENSG00000160888	IER2	Homo sapiens immediate early response 2 (IER2), mRNA [NM_004907]	1.84798	101.628
ENSG00000167969	DCI	Homo sapiens dodecenoyl-Coenzyme A delta isomerase (3,2 trans-enoyl-Coenzyme A isomerase) (DCI), mRNA [NM_001919]	1.84781	88.5046
ENSG00000078902	TOLLIP	Homo sapiens toll interacting protein (TOLLIP), mRNA [NM_019009]	1.84744	103.495
ENSG00000154359	FLJ23749	Homo sapiens hypothetical protein FLJ23749 (FLJ23749), mRNA [NM_152271]	1.84512	23.7642
ENSG00000166068	SPRED1	Homo sapiens sprouty-related, EVH1 domain containing 1 (SPRED1), mRNA [NM_152594]	1.84512	23.7642
ENSG00000143507	DUSP10	Homo sapiens dual specificity phosphatase 10 (DUSP10), transcript variant 1, mRNA [NM_007207]	1.8432	25.538
ENSG00000135966	TGFBRAP1	Homo sapiens transforming growth factor, beta receptor associated protein 1 (TGFBRAP1), mRNA [NM_004257]	1.84262	26.1209
ENSG00000130479	BPY2IP1	Homo sapiens BPY2 interacting protein 1 (BPY2IP1), mRNA [NM_018174]	1.83822	70.7487
ENSG00000136367	ZNF409	Homo sapiens mRNA for KIAA1056 protein, partial cds. [AB028979]	1.83671	13.733
ENSG00000127418	FGFRL1	Homo sapiens fibroblast growth factor receptor-like 1 (FGFRL1), transcript variant 3, mRNA [NM_021923]	1.83637	122.374
ENSG00000123364	HOXC13	Homo sapiens homeo box C13 (HOXC13), mRNA [NM_017410]	1.83456	15.4623
ENSG00000135679	MDM2	Homo sapiens Mdm2, transformed 3T3 cell double minute 2, p53 binding protein (mouse) (MDM2), transcript variant MDM2, mRNA [NM_002392]	1.83443	39.098
ENSG00000135679	MGC5370	Homo sapiens hypothetical protein MGC5370, mRNA (cDNA clone IMAGE:3049213), partial cds. [BC006795]	1.83443	39.098
ENSG00000217128	KIAA1961	Homo sapiens KIAA1961 gene (KIAA1961), transcript variant 1, mRNA [NM_133372]	1.8344	63.4053
ENSG00000081087	OSTM1	Homo sapiens osteopetrosis associated transmembrane protein 1 (OSTM1), mRNA [NM_014028]	1.83197	46.2415
ENSG00000188130	MAPK12	Homo sapiens mitogen-activated protein kinase 12 (MAPK12), mRNA [NM_002969]	1.83163	47.4418
ENSG00000187049	MGC13379	Homo sapiens HSPC244 (MGC13379), mRNA [NM_016499]	1.83151	18.9976
ENSG00000070778	PTPN21	Homo sapiens protein tyrosine phosphatase, non-receptor type 21 (PTPN21), mRNA [NM_007039]	1.83039	20.7258
ENSG00000109920	FNBP4	Homo sapiens formin binding protein 4 (FNBP4), mRNA [NM_015308]	1.82981	89.6314
ENSG00000167862	ICT1	Homo sapiens immature colon carcinoma transcript 1 (ICT1), mRNA [NM_001545]	1.82917	22.9886
ENSG00000153214	CR621710	full-length cDNA clone CS0DL008YP09 of B cells (Ramos cell line) Cot 25-normalized of Homo sapiens (human). [CR621710]	1.82818	25.385
ENSG00000153214	FLJ14681	Homo sapiens hypothetical protein FLJ14681 (FLJ14681), mRNA [NM_032824]	1.82818	25.385
ENSG00000153071	DAB2	Homo sapiens disabled homolog 2, mitogen-responsive phosphoprotein (Drosophila) (DAB2), mRNA [NM_001343]	1.82774	68.0155
ENSG00000105132	ZNF550	Homo sapiens zinc finger protein 550 (ZNF550), mRNA [NM_153231]	1.82737	27.6503
ENSG00000133398	MGC5309	Homo sapiens hypothetical protein MGC5309 (MGC5309), mRNA [NM_032286]	1.82668	30.006
ENSG00000106346	THC2166838	UB42_HUMAN (Q9H9J4) Ubiquitin carboxyl-terminal hydrolase 42 (Ubiquitin thiolesterase 42) (Ubiquitin-specific processing protease 42) (Deubiquitinating enzyme 42) (Fragment) , complete [THC2166838]	1.82597	33.011
ENSG00000048162	HSPC111	Homo sapiens hypothetical protein HSPC111 (HSPC111), mRNA [NM_016391]	1.82584	33.6151
ENSG00000196365	PRSS15	Homo sapiens protease, serine, 15 (PRSS15), nuclear gene encoding mitochondrial protein, mRNA [NM_004793]	1.82414	403.724
ENSG00000180228	PRKRA	Homo sapiens protein kinase, interferon-inducible double stranded RNA dependent activator (PRKRA), mRNA [NM_003690]	1.82267	61.2516
ENSG00000115963	RND3	Homo sapiens Rho family GTPase 3 (RND3), mRNA [NM_005168]	1.82188	76.9787
ENSG00000182199	SHMT2	Homo sapiens serine hydroxymethyltransferase 2 (mitochondrial) (SHMT2), mRNA [NM_005412]	1.82052	588.89
ENSG00000157637	AF217993	Homo sapiens clone PP1744 unknown mRNA. [AF217993]	1.81817	202.396
ENSG00000120063	GNA13	Homo sapiens guanine nucleotide binding protein (G protein), alpha 13 (GNA13), mRNA [NM_006572]	1.81804	168.953
ENSG00000198113	FLJ20245	Homo sapiens hypothetical protein FLJ20245 (FLJ20245), mRNA [NM_017723]	1.81704	71.3034
ENSG00000058453	CROCC	Homo sapiens ciliary rootlet coiled-coil, rootletin (CROCC), mRNA [NM_014675]	1.81625	48.9372
ENSG00000189319	FAM53B	Homo sapiens family with sequence similarity 53, member B (FAM53B), mRNA [NM_014661]	1.81612	46.5059
ENSG00000131669	NINJ1	Homo sapiens ninjurin 1 (NINJ1), mRNA [NM_004148]	1.81543	37.0426
ENSG00000128294	TPST2	Homo sapiens tyrosylprotein sulfotransferase 2 (TPST2), transcript variant 2, mRNA [NM_003595]	1.81514	34.0611
ENSG00000204713	RFP	Homo sapiens ret finger protein (RFP), transcript variant alpha, mRNA [NM_006510]	1.81457	115.488
ENSG00000089335	ZNF302	Homo sapiens zinc finger protein 302 (ZNF302), mRNA [NM_018675]	1.81362	24.0479
ENSG00000133460	SLC2A11	Homo sapiens solute carrier family 2 (facilitated glucose transporter), member 11 (SLC2A11), mRNA [NM_030807]	1.81349	23.4578
ENSG00000103150	MLYCD	Homo sapiens malonyl-CoA decarboxylase (MLYCD), mRNA [NM_012213]	1.81195	18.2398
ENSG00000100100	MGC17330	Homo sapiens HGFL gene (MGC17330), mRNA [NM_052880]	1.81172	17.6692
ENSG00000132330	SCLY	Homo sapiens putative selenocysteine lyase (SCLY) mRNA, complete cds. [AF175767]	1.81148	17.0791
ENSG00000115977	AAK1	Homo sapiens AP2 associated kinase 1 (AAK1), mRNA [NM_014911]	1.81143	65.1726
ENSG00000185013	NT5C1B	Homo sapiens cDNA FLJ36145 fis, clone TESTI2025063, moderately similar to Columba livia mRNA for 5'-nucleotidase. [AK093464]	1.81063	15.3155
ENSG00000185013	RDH14	Homo sapiens retinol dehydrogenase 14 (all-trans and 9-cis) (RDH14), mRNA [NM_020905]	1.81063	15.3155
ENSG00000081386	ZNF510	Homo sapiens zinc finger protein 510 (ZNF510), mRNA [NM_014930]	1.81063	15.3155
ENSG00000113734	BNIP1	Homo sapiens BCL2/adenovirus E1B 19kDa interacting protein 1 (BNIP1), transcript variant BNIP1-b, mRNA [NM_013979]	1.81031	14.7328
ENSG00000176170	SPHK1	Homo sapiens sphingosine kinase 1 (SPHK1), mRNA [NM_021972]	1.80991	53.6173
ENSG00000126368	NR1D1	Homo sapiens nuclear receptor subfamily 1, group D, member 1 (NR1D1), mRNA [NM_021724]	1.80957	13.5868
ENSG00000183751	TBL3	Homo sapiens transducin (beta)-like 3 (TBL3), mRNA [NM_006453]	1.8095	51.1412
ENSG00000197498	BXDC1	Homo sapiens brix domain containing 1 (BXDC1), mRNA [NM_032194]	1.80539	35.1121
ENSG00000173334	TRIB1	Homo sapiens tribbles homolog 1 (Drosophila) (TRIB1), mRNA [NM_025195]	1.80315	52.2371
ENSG00000166016	ABTB2	Homo sapiens ankyrin repeat and BTB (POZ) domain containing 2 (ABTB2), mRNA [NM_145804]	1.8021	27.9374
ENSG00000090861	AARS	Homo sapiens alanyl-tRNA synthetase (AARS), mRNA [NM_001605]	1.80076	1042.8
ENSG00000070404	FSTL3	Homo sapiens follistatin-like 3 (secreted glycoprotein) (FSTL3), mRNA [NM_005860]	1.80056	122.886
ENSG00000127580	WDR24	Homo sapiens WD repeat domain 24 (WDR24), mRNA [NM_032259]	1.79606	20.4483
ENSG00000169981	ZNF35	Homo sapiens zinc finger protein 35 (clone HF.10) (ZNF35), mRNA [NM_003420]	1.79606	20.4483
ENSG00000175221	THRAP5	Homo sapiens thyroid hormone receptor associated protein 5 (THRAP5), mRNA [NM_005481]	1.79548	109.625
ENSG00000164182	LOC91942	Homo sapiens hypothetical protein LOC91942 (LOC91942), mRNA [NM_174889]	1.79541	19.8857
ENSG00000103126	AXIN1	Homo sapiens axin 1 (AXIN1), transcript variant 1, mRNA [NM_003502]	1.79506	33.7645
ENSG00000102221	PHF16	Homo sapiens PHD finger protein 16 (PHF16), mRNA [NM_014735]	1.79381	31.9767
ENSG00000204387	C6orf48	Homo sapiens chromosome 6 open reading frame 48 (C6orf48), mRNA [NM_016947]	1.79223	283.795
ENSG00000044574	HSPA5	Homo sapiens heat shock 70kDa protein 5 (glucose-regulated protein, 78kDa) (HSPA5), mRNA [NM_005347]	1.79201	1471.58
ENSG00000059728	MAD	Homo sapiens MAX dimerization protein 1 (MAD), mRNA [NM_002357]	1.7914	28.9549
ENSG00000213341	CHUK	Homo sapiens conserved helix-loop-helix ubiquitous kinase (CHUK), mRNA [NM_001278]	1.78756	36.0192
ENSG00000151694	ADAM17	Homo sapiens a disintegrin and metalloproteinase domain 17 (tumor necrosis factor, alpha, converting enzyme) (ADAM17), transcript variant 1, mRNA [NM_003183]	1.78714	24.9512
ENSG00000148296	SURF6	Homo sapiens surfeit 6 (SURF6), mRNA [NM_006753]	1.78703	45.9255
ENSG00000147592	LACTB2	Homo sapiens lactamase, beta 2 (LACTB2), mRNA [NM_016027]	1.78642	24.3507
ENSG00000175115	PACS1	Homo sapiens phosphofurin acidic cluster sorting protein 1 (PACS1), mRNA [NM_018026]	1.7862	172.639
ENSG00000130734	APG4D	Homo sapiens APG4 autophagy 4 homolog D (S. cerevisiae) (APG4D), mRNA [NM_032885]	1.78606	14.0488
ENSG00000134294	SLC38A2	Homo sapiens solute carrier family 38, member 2 (SLC38A2), mRNA [NM_018976]	1.78589	246.244
ENSG00000163463	KRTCAP2	Homo sapiens keratinocyte associated protein 2 (KRTCAP2), mRNA [NM_173852]	1.78555	74.5331
ENSG00000121769	FABP3	Homo sapiens fatty acid binding protein 3, muscle and heart (mammary-derived growth inhibitor) (FABP3), mRNA [NM_004102]	1.78469	13.463
ENSG00000114770	ABCC5	Homo sapiens ATP-binding cassette, sub-family C (CFTR/MRP), member 5 (ABCC5), mRNA [NM_005688]	1.7841	41.7879
ENSG00000149115	TNKS1BP1	Homo sapiens tankyrase 1 binding protein 1, 182kDa (TNKS1BP1), mRNA [NM_033396]	1.78315	117.561
ENSG00000196998	WDR45	Homo sapiens WD repeat domain 45 (WDR45), mRNA [NM_007075]	1.78228	67.2622
ENSG00000121680	PEX16	Homo sapiens peroxisomal biogenesis factor 16 (PEX16), transcript variant 1, mRNA [NM_004813]	1.78227	21.427
ENSG00000148842	CNNM2	Homo sapiens cyclin M2 (CNNM2), transcript variant 1, mRNA [NM_017649]	1.78214	57.7118
ENSG00000100906	NFKBIA	Homo sapiens nuclear factor of kappa light polypeptide gene enhancer in B-cells inhibitor, alpha (NFKBIA), mRNA [NM_020529]	1.78211	95.0217
ENSG00000104980	TIMM44	Homo sapiens translocase of inner mitochondrial membrane 44 homolog (yeast) (TIMM44), mRNA [NM_006351]	1.78192	113.183
ENSG00000145685	LHFPL2	Homo sapiens lipoma HMGIC fusion partner-like 2 (LHFPL2), mRNA [NM_005779]	1.78166	38.8062
ENSG00000119537	FVT1	Homo sapiens follicular lymphoma variant translocation 1 (FVT1), mRNA [NM_002035]	1.78131	20.8856
ENSG00000149260	CAPN5	Homo sapiens calpain 5 (CAPN5), mRNA [NM_004055]	1.78048	28.8215
ENSG00000136152	COG3	Homo sapiens component of oligomeric golgi complex 3 (COG3), mRNA [NM_031431]	1.78002	37.0589
ENSG00000051108	HERPUD1	Homo sapiens homocysteine-inducible, endoplasmic reticulum stress-inducible, ubiquitin-like domain member 1 (HERPUD1), transcript variant 1, mRNA [NM_014685]	1.77971	79.7656
ENSG00000179886	TIGD5	Homo sapiens tigger transposable element derived 5 (TIGD5), mRNA [NM_032862]	1.77689	18.5558
ENSG00000185347	C14orf80	Homo sapiens chromosome 14 open reading frame 80 (C14orf80), mRNA [NM_173608]	1.77649	25.9904
ENSG00000181523	SGSH	Homo sapiens N-sulfoglucosamine sulfohydrolase (sulfamidase) (SGSH), mRNA [NM_000199]	1.77649	25.9904
ENSG00000177674	AGTRAP	Homo sapiens angiotensin II receptor-associated protein (AGTRAP), mRNA [NM_020350]	1.77649	25.9904
ENSG00000196642	C9orf86	Homo sapiens chromosome 9 open reading frame 86 (C9orf86), mRNA [NM_024718]	1.7759	127.594
ENSG00000008517	NK4	Homo sapiens natural killer cell transcript 4 (NK4), mRNA [NM_004221]	1.77557	32.888
ENSG00000136802	LRRC8	Homo sapiens leucine rich repeat containing 8 (LRRC8), mRNA [NM_019594]	1.77516	133.004
ENSG00000089234	BRAP	Homo sapiens BRCA1 associated protein (BRAP), mRNA [NM_006768]	1.77437	39.2608
ENSG00000203485	C14orf151	Homo sapiens chromosome 14 open reading frame 151 (C14orf151), mRNA [NM_032714]	1.7743	76.5764
ENSG00000198171	C20orf116	Homo sapiens chromosome 20 open reading frame 116 (C20orf116), mRNA [NM_023935]	1.77361	60.5314
ENSG00000103460	TNRC9	Homo sapiens CAGF9 mRNA, partial cds. [U80736]	1.77297	45.0843
ENSG00000168434	COG7	Homo sapiens component of oligomeric golgi complex 7 (COG7), mRNA [NM_153603]	1.77284	16.8152
ENSG00000116750	UCHL5	Homo sapiens ubiquitin carboxyl-terminal hydrolase L5 (UCHL5), mRNA [NM_015984]	1.77264	23.6274
ENSG00000139722	FLJ12750	Homo sapiens hypothetical protein FLJ12750 (FLJ12750), mRNA [NM_024667]	1.77253	30.48
ENSG00000165879	FRAT1	Homo sapiens frequently rearranged in advanced T-cell lymphomas (FRAT1), transcript variant 2, mRNA [NM_181355]	1.77091	91.5203
ENSG00000128185	DGCR6L	Homo sapiens DiGeorge syndrome critical region gene 6-like (DGCR6L), mRNA [NM_033257]	1.77044	22.4469
ENSG00000171345	KRT19	Homo sapiens keratin 19 (KRT19), mRNA [NM_002276]	1.76926	21.8907
ENSG00000142178	SNF1LK	Homo sapiens SNF1-like kinase (SNF1LK), mRNA [NM_173354]	1.76922	81.1881
ENSG00000173210	ABLIM3	Homo sapiens actin binding LIM protein family, member 3 (ABLIM3), mRNA [NM_014945]	1.76881	40.9055
ENSG00000101665	SMAD7	Homo sapiens SMAD, mothers against DPP homolog 7 (Drosophila) (SMAD7), mRNA [NM_005904]	1.76822	79.3641
ENSG00000103245	NARFL	Homo sapiens nuclear prelamin A recognition factor-like (NARFL), mRNA [NM_022493]	1.76802	21.3043
ENSG00000104907	FLJ20244	Homo sapiens hypothetical protein FLJ20244 (FLJ20244), mRNA [NM_017722]	1.76737	65.096
ENSG00000138399	FLJ21901	Homo sapiens hypothetical protein FLJ21901 (FLJ21901), mRNA [NM_024622]	1.76672	20.7558
ENSG00000166341	DCHS1	Homo sapiens dachsous 1 (Drosophila) (DCHS1), mRNA [NM_003737]	1.76649	32.7609
ENSG00000115419	GLS	Homo sapiens glutaminase (GLS), mRNA [NM_014905]	1.76632	57.2977
ENSG00000184436	THAP7	Homo sapiens THAP domain containing 7 (THAP7), transcript variant 1, mRNA [NM_030573]	1.76606	26.421
ENSG00000172250	SERHL	Homo sapiens serine hydrolase-like (SERHL), mRNA [NM_170694]	1.76603	14.4689
ENSG00000204335	SP5	Homo sapiens Sp5 transcription factor (SP5), mRNA [NM_001003845]	1.76535	20.1915
ENSG00000087077	TRIP6	Homo sapiens thyroid hormone receptor interactor 6 (TRIP6), mRNA [NM_003302]	1.76482	135.415
ENSG00000166839	LOC348094	Homo sapiens hypothetical protein LOC348094 (LOC348094), mRNA [NM_182703]	1.764	13.9187
ENSG00000137094	DNAJB5	Homo sapiens DnaJ (Hsp40) homolog, subfamily B, member 5 (DNAJB5), mRNA [NM_012266]	1.764	13.9187
ENSG00000147133	TAF1	Homo sapiens TAF1 RNA polymerase II, TATA box binding protein (TBP)-associated factor, 250kDa (TAF1), transcript variant 1, mRNA [NM_004606]	1.76383	30.9528
ENSG00000136856	SLC2A8	Homo sapiens solute carrier family 2, (facilitated glucose transporter) member 8 (SLC2A8), mRNA [NM_014580]	1.76251	70.1913
ENSG00000117318	ID3	Homo sapiens inhibitor of DNA binding 3, dominant negative helix-loop-helix protein (ID3), mRNA [NM_002167]	1.76091	136.382
ENSG00000158079	PTPDC1	Homo sapiens protein tyrosine phosphatase domain containing 1 (PTPDC1), transcript variant 1, mRNA [NM_152422]	1.76062	45.41
ENSG00000101782	RIOK3	Homo sapiens RIO kinase 3 (yeast) (RIOK3), transcript variant 2, mRNA [NM_145906]	1.76047	34.4027
ENSG00000171453	POLR1C	Homo sapiens polymerase (RNA) I polypeptide C, 30kDa (POLR1C), transcript variant 2, mRNA [NM_004875]	1.76019	23.5089
ENSG00000177943	AEGP	Homo sapiens apical early endosomal glycoprotein precursor (AEGP), mRNA [NM_206920]	1.76019	23.5089
ENSG00000178229	ZNF543	Homo sapiens zinc finger protein 543 (ZNF543), mRNA [NM_213598]	1.76019	23.5089
ENSG00000145354	LOC493856	Homo sapiens similar to RIKEN cDNA 1500009M05 gene (LOC493856), mRNA [NM_001008388]	1.75865	33.2116
ENSG00000145217	SLC26A1	Homo sapiens solute carrier family 26 (sulfate transporter), member 1 (SLC26A1), transcript variant 1, mRNA [NM_022042]	1.75798	80.1853
ENSG00000123992	DNPEP	Homo sapiens aspartyl aminopeptidase (DNPEP), mRNA [NM_012100]	1.75791	58.8931
ENSG00000189306	CGI-96	Homo sapiens CGI-96 protein (CGI-96), mRNA [NM_015703]	1.75625	57.063
ENSG00000105617	LENG1	Homo sapiens leukocyte receptor cluster (LRC) member 1 (LENG1), mRNA [NM_024316]	1.75533	16.6936
ENSG00000156052	AL832747	Homo sapiens mRNA; cDNA DKFZp686D0521 (from clone DKFZp686D0521). [AL832747]	1.7537	59.3737
ENSG00000156052	GNAQ	Homo sapiens guanine nucleotide binding protein (G protein), q polypeptide (GNAQ), mRNA [NM_002072]	1.7537	59.3737
ENSG00000146830	PERQ1	Homo sapiens PERQ amino acid rich, with GYF domain 1 (PERQ1), mRNA [NM_022574]	1.75258	150.88
ENSG00000134755	DSC2	Homo sapiens desmocollin 2 (DSC2), transcript variant Dsc2a, mRNA [NM_024422]	1.75243	29.6368
ENSG00000183091	NEB	Homo sapiens nebulin (NEB), mRNA [NM_004543]	1.75188	66.9557
ENSG00000181218	HIST3H2A	Homo sapiens histone 3, H2a (HIST3H2A), mRNA [NM_033445]	1.75141	147.779
ENSG00000103326	SOLH	Homo sapiens small optic lobes homolog (Drosophila) (SOLH), mRNA [NM_005632]	1.75139	94.9192
ENSG00000125843	C20orf29	Homo sapiens chromosome 20 open reading frame 29 (C20orf29), mRNA [NM_018347]	1.7494	19.5243
ENSG00000146083	RNF44	Homo sapiens ring finger protein 44 (RNF44), mRNA [NM_014901]	1.74884	136.847
ENSG00000104763	ASAH1	Homo sapiens N-acylsphingosine amidohydrolase (acid ceramidase) 1 (ASAH1), transcript variant 2, mRNA [NM_004315]	1.74769	93.5188
ENSG00000090674	MCOLN1	Homo sapiens mucolipin 1 (MCOLN1), mRNA [NM_020533]	1.74751	27.3141
ENSG00000197822	OCLN	Homo sapiens occludin (OCLN), mRNA [NM_002538]	1.74693	31.3127
ENSG00000168575	SLC20A2	Homo sapiens solute carrier family 20 (phosphate transporter), member 2 (SLC20A2), mRNA [NM_006749]	1.74644	140.286
ENSG00000093010	COMT	Homo sapiens catechol-O-methyltransferase (COMT), transcript variant MB-COMT, mRNA [NM_000754]	1.74553	64.4775
ENSG00000123908	EIF2C2	Homo sapiens eukaryotic translation initiation factor 2C, 2 (EIF2C2), mRNA [NM_012154]	1.7454	51.48
ENSG00000211455	STK38L	Homo sapiens serine/threonine kinase 38 like (STK38L), mRNA [NM_015000]	1.74477	26.2074
ENSG00000090339	ICAM1	Homo sapiens intercellular adhesion molecule 1 (CD54), human rhinovirus receptor (ICAM1), mRNA [NM_000201]	1.74457	209.615
ENSG00000105656	ELL	Homo sapiens elongation factor RNA polymerase II (ELL), mRNA [NM_006532]	1.74436	34.1698
ENSG00000173542	MOBKL1A	Homo sapiens MOB1, Mps One Binder kinase activator-like 1A (yeast) (MOBKL1A), mRNA [NM_173468]	1.74357	13.8043
ENSG00000130283	GDF1	Homo sapiens growth differentiation factor 1 (GDF1), mRNA [NM_001492]	1.74357	13.8043
ENSG00000102984	LOC55565	Homo sapiens hypothetical protein LOC55565 (LOC55565), mRNA [NM_017530]	1.74357	13.8043
ENSG00000134905	FLJ12118	Homo sapiens hypothetical protein FLJ12118 (FLJ12118), mRNA [NM_024537]	1.74337	21.6438
ENSG00000186141	POLR3C	Homo sapiens polymerase (RNA) III (DNA directed) polypeptide C (62kD) (POLR3C), mRNA [NM_006468]	1.74197	28.9241
ENSG00000027847	B4GALT7	Homo sapiens xylosylprotein beta 1,4-galactosyltransferase, polypeptide 7 (galactosyltransferase I) (B4GALT7), mRNA [NM_007255]	1.74115	36.4497
ENSG00000160323	ADAMTS13	Homo sapiens a disintegrin-like and metalloprotease (reprolysin type) with thrombospondin type 1 motif, 13 (ADAMTS13), transcript variant 1, mRNA [NM_139025]	1.74068	13.2237
ENSG00000100151	PRKCABP	Homo sapiens protein kinase C, alpha binding protein (PRKCABP), mRNA [NM_012407]	1.74023	24.4528
ENSG00000063176	SPHK2	Homo sapiens sphingosine kinase 2 (SPHK2), mRNA [NM_020126]	1.73969	20.5365
ENSG00000167962	ZNF598	Homo sapiens zinc finger protein 598 (ZNF598), mRNA [NM_178167]	1.73912	66.0033
ENSG00000141391	C18orf43	Homo sapiens chromosome 18 open reading frame 43 (C18orf43), mRNA [NM_006553]	1.73888	16.5744
ENSG00000169733	RFNG	Human radical fringe mRNA, partial cds. [U94353]	1.7386	23.8576
ENSG00000156697	UTP14A	Homo sapiens UTP14, U3 small nucleolar ribonucleoprotein, homolog A (yeast) (UTP14A), mRNA [NM_006649]	1.73845	31.1936
ENSG00000166147	FBN1	Homo sapiens fibrillin 1 (Marfan syndrome) (FBN1), mRNA [NM_000138]	1.73778	27.2186
ENSG00000183628	DGCR6	Homo sapiens DiGeorge syndrome critical region gene 6 (DGCR6), mRNA [NM_005675]	1.73771	19.9857
ENSG00000095794	CREM	Homo sapiens cAMP responsive element modulator (CREM), transcript variant 19, mRNA [NM_183013]	1.73771	19.9857
ENSG00000068650	ATP11A	Homo sapiens ATPase, Class VI, type 11A (ATP11A), transcript variant 2, mRNA [NM_032189]	1.73717	56.5793
ENSG00000148331	ASB6	Homo sapiens ankyrin repeat and SOCS box-containing 6 (ASB6), transcript variant 1, mRNA [NM_017873]	1.73653	44.9468
ENSG00000125398	SOX9	Homo sapiens SRY (sex determining region Y)-box 9 (campomelic dysplasia, autosomal sex-reversal) (SOX9), mRNA [NM_000346]	1.73601	191.225
ENSG00000107854	TNKS2	Homo sapiens tankyrase, TRF1-interacting ankyrin-related ADP-ribose polymerase 2 (TNKS2), mRNA [NM_025235]	1.73548	99.5858
ENSG00000111911	HINT3	Homo sapiens histidine triad nucleotide binding protein 3 (HINT3), mRNA [NM_138571]	1.7342	32.883
ENSG00000137942	FNBP1L	Homo sapiens cDNA FLJ20275 fis, clone HEP02372. [AK000282]	1.73347	85.8084
ENSG00000137942	FNBP1L	Homo sapiens cDNA: FLJ21873 fis, clone HEP02484. [AK025526]	1.73347	85.8084
ENSG00000184220	MGC4308	Homo sapiens hypothetical protein MGC4308 (MGC4308), mRNA [NM_032359]	1.73114	18.2157
ENSG00000076864	RAP1GA1	Homo sapiens RAP1, GTPase activating protein 1 (RAP1GA1), mRNA [NM_002885]	1.73083	44.8422
ENSG00000162769	FLVCR	Homo sapiens feline leukemia virus subgroup C cellular receptor (FLVCR), mRNA [NM_014053]	1.72954	70.8956
ENSG00000183495	EP400	Homo sapiens E1A binding protein p400 (EP400), mRNA [NM_015409]	1.7295	54.0264
ENSG00000159110	IFNAR2	Homo sapiens interferon (alpha, beta and omega) receptor 2 (IFNAR2), transcript variant 1, mRNA [NM_207585]	1.72916	33.9575
ENSG00000102897	LOC57149	Homo sapiens hypothetical protein A-211C6.1 (LOC57149), mRNA [NM_020424]	1.7287	17.6534
ENSG00000069345	DNAJA2	Homo sapiens DnaJ (Hsp40) homolog, subfamily A, member 2 (DNAJA2), mRNA [NM_005880]	1.72786	33.3571
ENSG00000129518	C14orf11	Homo sapiens chromosome 14 open reading frame 11 (C14orf11), mRNA [NM_018453]	1.72786	14.2686
ENSG00000173588	NY-REN-58	Homo sapiens NY-REN-58 antigen (NY-REN-58), mRNA [NM_016122]	1.72786	14.2686
ENSG00000180233	ZNRF2	Homo sapiens zinc and ring finger 2 (ZNRF2), mRNA [NM_147128]	1.72786	14.2686
ENSG00000105245	NUMBL	Homo sapiens numb homolog (Drosophila)-like (NUMBL), mRNA [NM_004756]	1.72786	14.2686
ENSG00000123200	KIAA0853	Homo sapiens KIAA0853 (KIAA0853), mRNA [NM_015070]	1.72786	14.2686
ENSG00000083812	ZNF324	Homo sapiens zinc finger protein 324 (ZNF324), mRNA [NM_014347]	1.72676	26.5428
ENSG00000101493	ZNF516	Homo sapiens mRNA for KIAA0222 gene, partial cds. [D86975]	1.72673	104.523
ENSG00000171570	EGLN2	Homo sapiens egl nine homolog 2 (C. elegans) (EGLN2), transcript variant 3, mRNA [NM_080732]	1.72673	104.523
ENSG00000106052	TAX1BP1	Homo sapiens Tax1 (human T-cell leukemia virus type I) binding protein 1 (TAX1BP1), mRNA [NM_006024]	1.72634	97.3713
ENSG00000122557	FLJ22313	Homo sapiens hypothetical protein FLJ22313 (FLJ22313), mRNA [NM_022373]	1.72433	28.7101
ENSG00000088899	ProSAPiP1	Homo sapiens ProSAPiP1 protein (ProSAPiP1), mRNA [NM_014731]	1.72402	190.802
ENSG00000184277	BLP2	Homo sapiens BBP-like protein 2 (BLP2), transcript variant 1, mRNA [NM_078474]	1.72281	37.2916
ENSG00000141627	DYM	Homo sapiens dymeclin (DYM), mRNA [NM_017653]	1.72272	28.1319
ENSG00000068001	HYAL2	Homo sapiens hyaluronoglucosaminidase 2 (HYAL2), transcript variant 1, mRNA [NM_003773]	1.72257	80.1045
ENSG00000147649	LYRIC	Homo sapiens LYRIC/3D3 (LYRIC), mRNA [NM_178812]	1.72247	92.4773
ENSG00000177303	CASKIN2	Homo sapiens CASK interacting protein 2 (CASKIN2), mRNA [NM_020753]	1.72166	60.8914
ENSG00000018189	CR598922	full-length cDNA clone CS0DD007YM02 of Neuroblastoma Cot 50-normalized of Homo sapiens (human). [CR598922]	1.71874	44.0591
ENSG00000134508	CABLES1	Homo sapiens Cdk5 and Abl enzyme substrate 1 (CABLES1), mRNA [NM_138375]	1.71758	26.4438
ENSG00000117614	P29	Homo sapiens GCIP-interacting protein p29 (P29), transcript variant 1, mRNA [NM_015484]	1.71755	23.6545
ENSG00000092421	SEMA6A	Homo sapiens sema domain, transmembrane domain (TM), and cytoplasmic domain, (semaphorin) 6A (SEMA6A), mRNA [NM_020796]	1.71508	109.825
ENSG00000196781	TLE1	Homo sapiens transducin-like enhancer of split 1 (E(sp1) homolog, Drosophila) (TLE1), mRNA [NM_005077]	1.71456	137.721
ENSG00000179094	PER1	Homo sapiens period homolog 1 (Drosophila) (PER1), mRNA [NM_002616]	1.71454	30.875
ENSG00000075702	C19orf14	Homo sapiens chromosome 19 open reading frame 14 (C19orf14), mRNA [NM_173636]	1.71448	89.224
ENSG00000218891	ZNF579	Homo sapiens zinc finger protein 579 (ZNF579), mRNA [NM_152600]	1.71335	33.1404
ENSG00000006194	ZNF263	Homo sapiens zinc finger protein 263 (ZNF263), mRNA [NM_005741]	1.71068	14.1787
ENSG00000104131	EIF3S1	Homo sapiens eukaryotic translation initiation factor 3, subunit 1 alpha, 35kDa (EIF3S1), mRNA [NM_003758]	1.71059	39.8868
ENSG00000197785	ATAD3A	Homo sapiens ATPase family, AAA domain containing 3A (ATAD3A), mRNA [NM_018188]	1.70943	126.783
ENSG00000038002	AGA	Homo sapiens aspartylglucosaminidase (AGA), mRNA [NM_000027]	1.70943	34.2279
ENSG00000138166	DUSP5	Homo sapiens dual specificity phosphatase 5 (DUSP5), mRNA [NM_004419]	1.70917	49.5276
ENSG00000124228	DDX27	Homo sapiens DEAD (Asp-Glu-Ala-Asp) box polypeptide 27 (DDX27), mRNA [NM_017895]	1.70813	48.9502
ENSG00000105671	DDX49	Homo sapiens DEAD (Asp-Glu-Ala-Asp) box polypeptide 49 (DDX49), mRNA [NM_019070]	1.70718	89.503
ENSG00000115286	NDUFS7	Homo sapiens NADH dehydrogenase (ubiquinone) Fe-S protein 7, 20kDa (NADH-coenzyme Q reductase) (NDUFS7), mRNA [NM_024407]	1.7063	65.6424
ENSG00000130758	MAP3K10	Homo sapiens mitogen-activated protein kinase kinase kinase 10 (MAP3K10), mRNA [NM_002446]	1.70557	15.813
ENSG00000134313	KIDINS220	Homo sapiens likely homolog of rat kinase D-interacting substance of 220 kDa (KIDINS220), mRNA [NM_020738]	1.70523	67.3045
ENSG00000130810	PPAN	Homo sapiens peter pan homolog (Drosophila) (PPAN), mRNA [NM_020230]	1.70452	74.1984
ENSG00000144233	MGC4268	Homo sapiens hypothetical protein MGC4268 (MGC4268), mRNA [NM_031445]	1.70354	39.2081
ENSG00000120690	ELF1	Homo sapiens E74-like factor 1 (ets domain transcription factor) (ELF1), mRNA [NM_172373]	1.70304	63.2835
ENSG00000157326	DHRS4	Homo sapiens peroxisomal short-chain alcohol dehydrogenase (SCAD-SRL) mRNA, complete cds. [AF044127]	1.70107	19.691
ENSG00000157326	DHRS4	Homo sapiens dehydrogenase/reductase (SDR family) member 4 (DHRS4), mRNA [NM_021004]	1.70107	19.691
ENSG00000169359	SLC33A1	Homo sapiens solute carrier family 33 (acetyl-CoA transporter), member 1 (SLC33A1), mRNA [NM_004733]	1.69967	58.5439
ENSG00000197976	DXYS155E	Homo sapiens DNA segment on chromosome X and Y (unique) 155 expressed sequence (DXYS155E), transcript variant 1, mRNA [NM_005088]	1.69927	39.6951
ENSG00000107372	ZA20D2	Homo sapiens zinc finger, A20 domain containing 2 (ZA20D2), mRNA [NM_006007]	1.69919	216.039
ENSG00000158286	FLJ32096	Homo sapiens hypothetical protein FLJ32096 (FLJ32096), mRNA [NM_173795]	1.69836	16.8742
ENSG00000118600	TMEM5	Homo sapiens transmembrane protein 5 (TMEM5), mRNA [NM_014254]	1.69819	21.257
ENSG00000082269	KIAA1411	Homo sapiens KIAA1411 (KIAA1411), mRNA [NM_020819]	1.69813	23.4703
ENSG00000177663	IL17R	Homo sapiens interleukin 17 receptor (IL17R), mRNA [NM_014339]	1.69813	23.4703
ENSG00000197530	ZZANK1	Homo sapiens zinc finger, ZZ type with ankyrin repeat domain 1 (ZZANK1), mRNA [NM_080875]	1.6978	54.9973
ENSG00000119523	ALG2	Homo sapiens asparagine-linked glycosylation 2 homolog (yeast, alpha-1,3-mannosyltransferase) (ALG2), transcript variant 1, mRNA [NM_033087]	1.6978	54.9973
ENSG00000167747	MGC13170	Homo sapiens multidrug resistance-related protein (MGC13170), mRNA [NM_199249]	1.69677	123.729
ENSG00000003137	CYP26B1	Homo sapiens cytochrome P450, family 26, subfamily B, polypeptide 1 (CYP26B1), mRNA [NM_019885]	1.69592	25.1343
ENSG00000136643	RPS6KC1	Homo sapiens ribosomal protein S6 kinase, 52kDa, polypeptide 1 (RPS6KC1), mRNA [NM_012424]	1.69578	53.8112
ENSG00000180616	SSTR2	Homo sapiens somatostatin receptor 2 (SSTR2), mRNA [NM_001050]	1.69576	22.8567
ENSG00000102393	GLA	Homo sapiens galactosidase, alpha (GLA), mRNA [NM_000169]	1.69557	20.7214
ENSG00000145945	FAM50B	Homo sapiens family with sequence similarity 50, member B (FAM50B), mRNA [NM_012135]	1.69533	18.5137
ENSG00000158711	ELK4	Homo sapiens ELK4, ETS-domain protein (SRF accessory protein 1) (ELK4), transcript variant b, mRNA [NM_021795]	1.69461	14.0971
ENSG00000159674	SPON2	Homo sapiens spondin 2, extracellular matrix protein (SPON2), mRNA [NM_012445]	1.694	88.422
ENSG00000152464	RPP38	Homo sapiens ribonuclease P/MRP 38kDa subunit (RPP38), transcript variant 2, mRNA [NM_006414]	1.6933	22.3163
ENSG00000137947	GTF2B	Homo sapiens general transcription factor IIB (GTF2B), mRNA [NM_001514]	1.69283	20.1686
ENSG00000155438	MKI67IP	Homo sapiens MKI67 (FHA domain) interacting nucleolar phosphoprotein (MKI67IP), mRNA [NM_032390]	1.69148	15.7223
ENSG00000183520	CGI-94	Homo sapiens comparative gene identification transcript 94 (CGI-94), mRNA [NM_016037]	1.69137	23.9556
ENSG00000111057	KRT18	Homo sapiens keratin 18 (KRT18), transcript variant 1, mRNA [NM_000224]	1.69125	244.881
ENSG00000089195	CGI-09	Homo sapiens CGI-09 protein (CGI-09), mRNA [NM_015939]	1.69053	36.2268
ENSG00000182957	SPATA13	Homo sapiens spermatogenesis associated 13 (SPATA13), mRNA [NM_153023]	1.68964	80.1045
ENSG00000105576	TNPO2	Homo sapiens transportin 2 (importin 3, karyopherin beta 2b) (TNPO2), mRNA [NM_013433]	1.68959	142.628
ENSG00000156639	TEX27	Homo sapiens testis expressed sequence 27 (TEX27), mRNA [NM_021943]	1.68894	41.7885
ENSG00000175581	MRPL48	Homo sapiens mitochondrial ribosomal protein L48 (MRPL48), nuclear gene encoding mitochondrial protein, mRNA [NM_016055]	1.68807	21.1803
ENSG00000142327	RNPEPL1	Homo sapiens arginyl aminopeptidase (aminopeptidase B)-like 1 (RNPEPL1), mRNA [NM_018226]	1.68774	15.1411
ENSG00000091129	NRCAM	Homo sapiens neuronal cell adhesion molecule (NRCAM), mRNA [NM_005010]	1.68755	41.1748
ENSG00000111325	FLJ13491	Homo sapiens hypothetical protein FLJ13491 (FLJ13491), mRNA [NM_024623]	1.68697	19.0235
ENSG00000026036	RTEL1	Homo sapiens regulator of telomere elongation helicase 1 (RTEL1), transcript variant 2, mRNA [NM_032957]	1.68664	32.7862
ENSG00000169660	FLJ23825	Homo sapiens hypothetical protein FLJ23825 (FLJ23825), mRNA [NM_173620]	1.68558	16.7935
ENSG00000185730	FLJ14129	Homo sapiens hypothetical protein FLJ14129 (FLJ14129), mRNA [NM_030895]	1.68558	16.7935
ENSG00000198841	MGC20419	Homo sapiens hypothetical protein BC012173 (MGC20419), mRNA [NM_138417]	1.6851	24.4528
ENSG00000177169	ULK1	Homo sapiens unc-51-like kinase 1 (C. elegans) (ULK1), mRNA [NM_003565]	1.68482	74.1399
ENSG00000162409	PRKAA2	Homo sapiens protein kinase, AMP-activated, alpha 2 catalytic subunit (PRKAA2), mRNA [NM_006252]	1.68456	51.8564
ENSG00000120709	FAM53C	Homo sapiens family with sequence similarity 53, member C (FAM53C), mRNA [NM_016605]	1.68403	89.743
ENSG00000105722	ERF	Homo sapiens Ets2 repressor factor (ERF), mRNA [NM_006494]	1.68397	314.02
ENSG00000159166	LAD1	Homo sapiens ladinin 1 (LAD1), mRNA [NM_005558]	1.68388	22.2296
ENSG00000180035	ZNF553	Homo sapiens zinc finger protein 553 (ZNF553), mRNA [NM_152652]	1.68388	22.2296
ENSG00000154370	TRIM11	Homo sapiens tripartite motif-containing 11 (TRIM11), mRNA [NM_145214]	1.68316	68.9164
ENSG00000169047	IRS1	Homo sapiens insulin receptor substrate 1 (IRS1), mRNA [NM_005544]	1.68303	292.56
ENSG00000138231	DBR1	Homo sapiens debranching enzyme homolog 1 (S. cerevisiae) (DBR1), mRNA [NM_016216]	1.68239	20.0968
ENSG00000169504	CLIC4	Homo sapiens chloride intracellular channel 4 (CLIC4), mRNA [NM_013943]	1.68155	143.279
ENSG00000181274	FRAT2	Homo sapiens frequently rearranged in advanced T-cell lymphomas 2 (FRAT2), mRNA [NM_012083]	1.68136	188.969
ENSG00000160256	C21orf70	Homo sapiens chromosome 21 open reading frame 70 (C21orf70), mRNA [NM_058190]	1.68054	17.8655
ENSG00000107262	BAG1	Homo sapiens BCL2-associated athanogene (BAG1), mRNA [NM_004323]	1.6804	32.7038
ENSG00000182810	DDX28	Homo sapiens DEAD (Asp-Glu-Ala-Asp) box polypeptide 28 (DDX28), nuclear gene encoding mitochondrial protein, mRNA [NM_018380]	1.68015	23.2895
ENSG00000101624	C18orf9	Homo sapiens chromosome 18 open reading frame 9 (C18orf9), mRNA [NM_024899]	1.6799	28.7387
ENSG00000177058	FLJ90709	Homo sapiens hypothetical protein FLJ90709 (FLJ90709), mRNA [NM_173514]	1.67955	14.0292
ENSG00000159348	NQO3A2	Homo sapiens NAD(P)H:quinone oxidoreductase type 3, polypeptide A2 (NQO3A2), mRNA [NM_016243]	1.67798	33.7886
ENSG00000114120	FLJ10618	Homo sapiens hypothetical protein FLJ10618 (FLJ10618), mRNA [NM_018155]	1.67771	59.7107
ENSG00000104825	NFKBIB	Homo sapiens nuclear factor of kappa light polypeptide gene enhancer in B-cells inhibitor, beta (NFKBIB), transcript variant 1, mRNA [NM_002503]	1.67746	35.4701
ENSG00000169682	SPINL	Homo sapiens spinster-like (SPINL), mRNA [NM_032038]	1.67741	61.4162
ENSG00000125633	FLJ10996	Homo sapiens hypothetical protein FLJ10996 (FLJ10996), mRNA [NM_019044]	1.67663	66.5074
ENSG00000171492	LRRC5	Homo sapiens leucine rich repeat containing 5 (LRRC5), mRNA [NM_018103]	1.67549	67.5866
ENSG00000103254	MGC2494	Homo sapiens hypothetical protein MGC2494 (MGC2494), mRNA [NM_023933]	1.67505	13.4587
ENSG00000173566	FLJ22494	Homo sapiens hypothetical protein FLJ22494 (FLJ22494), mRNA [NM_024815]	1.67505	13.4587
ENSG00000110721	CHKA	Homo sapiens choline kinase alpha (CHKA), transcript variant 1, mRNA [NM_001277]	1.67468	320.459
ENSG00000067167	TRAM1	Homo sapiens translocation associated membrane protein 1 (TRAM1), mRNA [NM_014294]	1.67425	204.27
ENSG00000135763	KIAA0133	Homo sapiens KIAA0133 (KIAA0133), mRNA [NM_014777]	1.67382	44.8839
ENSG00000133706	LARS	Homo sapiens leucyl-tRNA synthetase (LARS), mRNA [NM_020117]	1.67337	37.6436
ENSG00000113522	RAD50	Homo sapiens RAD50 homolog (S. cerevisiae) (RAD50), transcript variant 1, mRNA [NM_005732]	1.6731	39.2655
ENSG00000177697	CD151	Homo sapiens CD151 antigen (CD151), transcript variant 1, mRNA [NM_004357]	1.67309	84.1299
ENSG00000149428	HYOU1	Homo sapiens hypoxia up-regulated 1 (HYOU1), mRNA [NM_006389]	1.67188	426.854
ENSG00000112200	ZNF451	Homo sapiens zinc finger protein 451 (ZNF451), mRNA [NM_015555]	1.67042	52.1126
ENSG00000145241	CENPC1	Homo sapiens centromere protein C 1 (CENPC1), mRNA [NM_001812]	1.66991	14.4875
ENSG00000146232	NFKBIE	Homo sapiens nuclear factor of kappa light polypeptide gene enhancer in B-cells inhibitor, epsilon (NFKBIE), mRNA [NM_004556]	1.66962	16.1333
ENSG00000197461	PDGFA	Human mRNA for platelet-derived growth factor PDGF-A. [X06374]	1.6694	17.7945
ENSG00000197461	PDGFA	Human mRNA for platelet derived growth factor A-chain (PDGF-A). [X03795]	1.6694	17.7945
ENSG00000159069	FBXW5	Homo sapiens F-box and WD-40 domain protein 5 (FBXW5), transcript variant 1, mRNA [NM_018998]	1.66878	108.827
ENSG00000163870	GPR175	Homo sapiens G protein-coupled receptor 175 (GPR175), mRNA [NM_016372]	1.66854	29.1555
ENSG00000177426	TGIF	Homo sapiens TGFB-induced factor (TALE family homeobox) (TGIF), transcript variant 1, mRNA [NM_170695]	1.66846	83.9768
ENSG00000137996	RTCD1	Homo sapiens RNA terminal phosphate cyclase domain 1 (RTCD1), mRNA [NM_003729]	1.6684	32.5381
ENSG00000171222	SCAND1	Homo sapiens SCAN domain containing 1 (SCAND1), transcript variant 1, mRNA [NM_016558]	1.6681	44.2236
ENSG00000173898	SPTBN2	Homo sapiens spectrin, beta, non-erythrocytic 2 (SPTBN2), mRNA [NM_006946]	1.6679	259.537
ENSG00000072364	AF5Q31	Homo sapiens ALL1 fused gene from 5q31 (AF5Q31), mRNA [NM_014423]	1.66701	110.404
ENSG00000103043	FLJ10305	Homo sapiens hypothetical protein FLJ10305 (FLJ10305), mRNA [NM_018052]	1.66594	68.4167
ENSG00000103043	TAX1BP2	Human Tax1 binding protein mRNA, partial cds. [U25801]	1.66594	68.4167
ENSG00000125458	NT5C	Homo sapiens 5', 3'-nucleotidase, cytosolic (NT5C), mRNA [NM_014595]	1.66589	18.8599
ENSG00000151176	LOC196463	Homo sapiens hypothetical protein LOC196463 (LOC196463), mRNA [NM_173542]	1.66575	17.2147
ENSG00000181045	SLC26A11	Homo sapiens solute carrier family 26, member 11 (SLC26A11), mRNA [NM_173626]	1.66575	17.2147
ENSG00000071655	MBD3	Homo sapiens methyl-CpG binding domain protein 3 (MBD3), mRNA [NM_003926]	1.6653	112.081
ENSG00000186222	CNO	Homo sapiens cappuccino (CNO), mRNA [NM_018366]	1.66255	45.2254
ENSG00000166348	USP54	Homo sapiens cDNA FLJ45280 fis, clone BRHIP3001360. [AK127213]	1.66255	45.2254
ENSG00000166348	USP54	Homo sapiens ubiquitin specific protease 54 (USP54), mRNA [NM_152586]	1.66255	45.2254
ENSG00000142089	IFITM3	Homo sapiens interferon induced transmembrane protein 3 (1-8U) (IFITM3), mRNA [NM_021034]	1.66241	18.2772
ENSG00000126524	SBDS	Homo sapiens Shwachman-Bodian-Diamond syndrome (SBDS), mRNA [NM_016038]	1.66122	55.8756
ENSG00000166123	GPT2	Homo sapiens glutamic pyruvate transaminase (alanine aminotransferase) 2 (GPT2), mRNA [NM_133443]	1.66094	73.4043
ENSG00000131591	FLJ20584	Homo sapiens hypothetical protein FLJ20584 (FLJ20584), mRNA [NM_017891]	1.6606	13.3918
ENSG00000070770	CSNK2A2	Homo sapiens casein kinase 2, alpha prime polypeptide (CSNK2A2), mRNA [NM_001896]	1.66027	30.1781
ENSG00000150990	DHX37	Homo sapiens DEAH (Asp-Glu-Ala-His) box polypeptide 37 (DHX37), mRNA [NM_032656]	1.65996	63.2618
ENSG00000134108	ARL10C	Homo sapiens ADP-ribosylation factor-like 10C (ARL10C), mRNA [NM_018184]	1.65984	122.904
ENSG00000181856	SLC2A4	Homo sapiens solute carrier family 2 (facilitated glucose transporter), member 4 (SLC2A4), mRNA [NM_001042]	1.65892	25.3052
ENSG00000171861	RNMTL1	Homo sapiens RNA methyltransferase like 1 (RNMTL1), mRNA [NM_018146]	1.65877	17.7137
ENSG00000109689	STIM2	Homo sapiens stromal interaction molecule 2 (STIM2), mRNA [NM_020860]	1.6581	29.5954
ENSG00000135945	REV1L	Homo sapiens REV1-like (yeast) (REV1L), mRNA [NM_016316]	1.65757	27.9441
ENSG00000161618	ALDH16A1	Homo sapiens aldehyde dehydrogenase 16 family, member A1 (ALDH16A1), mRNA [NM_153329]	1.65744	40.1102
ENSG00000090097	PCBP4	Homo sapiens poly(rC) binding protein 4 (PCBP4), transcript variant 1, mRNA [NM_020418]	1.65737	52.3814
ENSG00000090097	PCBP4	Homo sapiens poly(rC) binding protein 4 (PCBP4), transcript variant 1, mRNA [NM_020418]	1.65737	52.3814
ENSG00000188191	PRKAR1B	Homo sapiens protein kinase, cAMP-dependent, regulatory, type I, beta (PRKAR1B), mRNA [NM_002735]	1.65698	26.3563
ENSG00000150527	CTAGE5	Homo sapiens CTAGE family, member 5 (CTAGE5), transcript variant 1, mRNA [NM_005930]	1.6563	24.7274
ENSG00000167716	FLJ33817	Homo sapiens hypothetical protein FLJ33817 (FLJ33817), mRNA [NM_152348]	1.65557	65.3741
ENSG00000110697	PITPNM1	Homo sapiens phosphatidylinositol transfer protein, membrane-associated 1 (PITPNM1), mRNA [NM_004910]	1.6553	278.711
ENSG00000081803	CADPS2	Homo sapiens Ca2+-dependent activator protein for secretion 2 (CADPS2), transcript variant 1, mRNA [NM_017954]	1.65452	45.08
ENSG00000169100	SLC25A6	Homo sapiens solute carrier family 25 (mitochondrial carrier; adenine nucleotide translocator), member 6 (SLC25A6), mRNA [NM_001636]	1.65448	345.945
ENSG00000140564	FURIN	Homo sapiens furin (paired basic amino acid cleaving enzyme) (FURIN), mRNA [NM_002569]	1.65431	276.311
ENSG00000144674	GOLGA4	Homo sapiens golgi autoantigen, golgin subfamily a, 4 (GOLGA4), mRNA [NM_002078]	1.65348	156.013
ENSG00000144674	GOLGA4	Golgi autoantigen, golgin subfamily A member 4 (Trans-Golgi p230) (256 kDa golgin) (Golgin-245) (72.1 protein). [Source:Uniprot/SWISSPROT;Acc:Q13439] [ENST00000273176]	1.65348	156.013
ENSG00000109436	KIAA0882	Homo sapiens KIAA0882 protein (KIAA0882), mRNA [NM_015130]	1.65311	53.439
ENSG00000136874	STX17	Homo sapiens syntaxin 17 (STX17), mRNA [NM_017919]	1.65299	40.0363
ENSG00000177425	PAWR	Homo sapiens PRKC, apoptosis, WT1, regulator (PAWR), mRNA [NM_002583]	1.65276	26.836
ENSG00000105821	ZRF1	Homo sapiens, clone IMAGE:3459481, mRNA, partial cds. [BC000859]	1.65262	22.4826
ENSG00000169592	FLJ90652	Homo sapiens hypothetical protein FLJ90652 (FLJ90652), mRNA [NM_173618]	1.65262	22.4826
ENSG00000215041	KIAA1787	Homo sapiens KIAA1787 protein (KIAA1787), transcript variant 1, mRNA [NM_032442]	1.6524	38.4107
ENSG00000137267	TUBB2	Homo sapiens tubulin, beta 2 (TUBB2), mRNA [NM_001069]	1.65212	374.373
ENSG00000186907	RTN4RL2	Homo sapiens reticulon 4 receptor-like 2 (RTN4RL2), mRNA [NM_178570]	1.65207	13.885
ENSG00000136603	SKIL	Homo sapiens SKI-like (SKIL), mRNA [NM_005414]	1.65094	42.2423
ENSG00000111671	GRCC9	Homo sapiens likely ortholog of mouse gene rich cluster, C9 gene (GRCC9), mRNA [NM_032641]	1.65018	19.3025
ENSG00000110851	PRDM4	Homo sapiens PR domain containing 4 (PRDM4), mRNA [NM_012406]	1.64949	48.8834
ENSG00000115107	TSAP6	Homo sapiens dudulin 2 (TSAP6), mRNA [NM_018234]	1.64863	17.6565
ENSG00000059145	C16orf28	Homo sapiens chromosome 16 open reading frame 28 (C16orf28), mRNA [NM_023076]	1.64863	39.9681
ENSG00000059145	UNKL	Homo sapiens unkempt-like (Drosophila) (UNKL), mRNA [NM_024023]	1.64863	39.9681
ENSG00000082258	CCNT2	Homo sapiens cyclin T2 (CCNT2), transcript variant b, mRNA [NM_058241]	1.64863	39.9681
ENSG00000141965	FEM1A	Homo sapiens fem-1 homolog a (C.elegans) (FEM1A), mRNA [NM_018708]	1.64828	97.5334
ENSG00000147813	PP3856	Homo sapiens similar to CG3714 gene product (PP3856), mRNA [NM_145201]	1.64786	38.3455
ENSG00000132467	SAS10	Homo sapiens disrupter of silencing 10 (SAS10), mRNA [NM_020368]	1.64659	18.723
ENSG00000185379	RAD51L3	Homo sapiens RAD51-like 3 (S. cerevisiae) (RAD51L3), transcript variant 4, mRNA [NM_133629]	1.64646	21.3786
ENSG00000185379	RAD51L3	Homo sapiens RAD51-like 3 (S. cerevisiae) (RAD51L3), transcript variant 2, mRNA [NM_133627]	1.64646	21.3786
ENSG00000011198	ABHD5	Homo sapiens abhydrolase domain containing 5 (ABHD5), mRNA [NM_016006]	1.64636	24.0886
ENSG00000176720	BOK	Homo sapiens Bcl-2 related ovarian killer (BOK) mRNA, complete cds. [AF089746]	1.6449	22.4287
ENSG00000176720	BOK	Homo sapiens BCL2-related ovarian killer (BOK), mRNA [NM_032515]	1.6449	22.4287
ENSG00000140262	TCF12	Homo sapiens transcription factor 12 (HTF4, helix-loop-helix transcription factors 4) (TCF12), transcript variant 4, mRNA [NM_207038]	1.64443	42.6861
ENSG00000120451	SNX19	Homo sapiens mRNA for KIAA0254 gene, partial cds. [D87443]	1.64435	39.9089
ENSG00000111266	DUSP16	Homo sapiens mRNA for KIAA1700 protein, partial cds. [AB051487]	1.64427	89.9404
ENSG00000118007	STAG1	Homo sapiens stromal antigen 1, mRNA (cDNA clone MGC:71690 IMAGE:30342305), complete cds. [BC064699]	1.64403	31.6546
ENSG00000118007	STAG1	Homo sapiens stromal antigen 1 (STAG1), mRNA [NM_005862]	1.64403	31.6546
ENSG00000153989	C6orf68	Homo sapiens chromosome 6 open reading frame 68 (C6orf68), mRNA [NM_138459]	1.6439	49.3154
ENSG00000067182	TNFRSF1A	Homo sapiens tumor necrosis factor receptor superfamily, member 1A (TNFRSF1A), mRNA [NM_001065]	1.64368	61.6757
ENSG00000105771	FLJ12886	Homo sapiens hypothetical protein FLJ12886 (FLJ12886), mRNA [NM_019108]	1.64236	15.426
ENSG00000107338	SHB	Homo sapiens SHB (Src homology 2 domain containing) adaptor protein B (SHB), mRNA [NM_003028]	1.64221	24.5923
ENSG00000170727	BOP1	Homo sapiens block of proliferation 1 (BOP1), mRNA [NM_015201]	1.64173	56.5556
ENSG00000154781	C3orf19	Homo sapiens HSPC212 mRNA, complete cds. [AF151046]	1.64161	37.7027
ENSG00000154781	C3orf19	Homo sapiens chromosome 3 open reading frame 19 (C3orf19), mRNA [NM_016474]	1.64161	37.7027
ENSG00000188566	NDOR1	Homo sapiens NADPH dependent diflavin oxidoreductase 1, mRNA (cDNA clone MGC:22987 IMAGE:4869561), complete cds. [BC015735]	1.64051	42.6266
ENSG00000100994	PYGB	Homo sapiens phosphorylase, glycogen; brain (PYGB), mRNA [NM_002862]	1.64011	108.699
ENSG00000104228	TRIM35	Homo sapiens tripartite motif-containing 35 (TRIM35), transcript variant 1, mRNA [NM_015066]	1.64	26.7173
ENSG00000135677	GNS	Homo sapiens glucosamine (N-acetyl)-6-sulfatase (Sanfilippo disease IIID) (GNS), mRNA [NM_002076]	1.63982	145.371
ENSG00000169641	LUZP1	Homo sapiens leucine zipper protein 1 (LUZP1), mRNA [NM_033631]	1.63974	54.2196
ENSG00000147010	SH3KBP1	Homo sapiens SH3-domain kinase binding protein 1 (SH3KBP1), mRNA [NM_031892]	1.63961	30.48
ENSG00000128626	MRPS12	Homo sapiens mitochondrial ribosomal protein S12 (MRPS12), nuclear gene encoding mitochondrial protein, transcript variant 1, mRNA [NM_021107]	1.63961	30.48
ENSG00000116095	PLEKHA3	Homo sapiens pleckstrin homology domain containing, family A (phosphoinositide binding specific) member 3 (PLEKHA3), mRNA [NM_019091]	1.63952	13.8187
ENSG00000075420	FNDC3B	Homo sapiens fibronectin type III domain containing 3B (FNDC3B), mRNA [NM_022763]	1.63939	62.1341
ENSG00000010072	DKFZP547N043	Homo sapiens hypothetical protein DKFZp547N043 (DKFZP547N043), transcript variant 1, mRNA [NM_032018]	1.63937	24.0244
ENSG00000181722	ZBTB20	Homo sapiens zinc finger and BTB domain containing 20 (ZBTB20), mRNA [NM_015642]	1.63871	45.8737
ENSG00000204991	SPIRE2	Homo sapiens spire homolog 2 (Drosophila) (SPIRE2), mRNA [NM_032451]	1.63826	61.5457
ENSG00000170421	KRT8	Homo sapiens keratin 8 (KRT8), mRNA [NM_002273]	1.63807	657.066
ENSG00000167113	COQ4	Ubiquinone biosynthesis protein COQ4 homolog (Coenzyme Q biosynthesis protein 4 homolog) (CGI-92). [Source:Uniprot/SWISSPROT;Acc:Q9Y3A0] [ENST00000300452]	1.63788	36.5668
ENSG00000160211	G6PD	Homo sapiens glucose-6-phosphate dehydrogenase (G6PD), nuclear gene encoding mitochondrial protein, mRNA [NM_000402]	1.6376	51.9727
ENSG00000142444	LOC90580	Homo sapiens hypothetical protein BC011833 (LOC90580), mRNA [NM_138358]	1.63633	19.7421
ENSG00000118454	DKFZP566D1346	Homo sapiens hypothetical protein DKFZp566D1346 (DKFZP566D1346), mRNA [NM_030816]	1.63536	37.0686
ENSG00000076604	TRAF4	Homo sapiens TNF receptor-associated factor 4 (TRAF4), transcript variant 1, mRNA [NM_004295]	1.63489	205.526
ENSG00000137166	FOXP4	Homo sapiens forkhead box P4 (FOXP4), mRNA [NM_138457]	1.63473	90.7446
ENSG00000100889	PCK2	Homo sapiens phosphoenolpyruvate carboxykinase 2 (mitochondrial) (PCK2), mRNA [NM_004563]	1.63467	162.727
ENSG00000183963	SMTN	Homo sapiens smoothelin (SMTN), transcript variant 1, mRNA [NM_134270]	1.63464	86.7572
ENSG00000109814	UGDH	Homo sapiens UDP-glucose dehydrogenase (UGDH), mRNA [NM_003359]	1.63454	123.337
ENSG00000196428	KIAA0669	Homo sapiens KIAA0669 gene product (KIAA0669), mRNA [NM_014779]	1.63439	96.9856
ENSG00000139154	AEBP2	Homo sapiens AE binding protein 2 (AEBP2), mRNA [NM_153207]	1.63426	21.8209
ENSG00000108963	DPH2L1	Homo sapiens DPH2-like 1 (S. cerevisiae) (DPH2L1), mRNA [NM_001383]	1.6337	18.0905
ENSG00000116198	KIAA0562	Homo sapiens glycine-, glutamate-, thienylcyclohexylpiperidine-binding protein (KIAA0562), mRNA [NM_014704]	1.63254	28.7508
ENSG00000137936	BCAR3	Homo sapiens breast cancer anti-estrogen resistance 3 (BCAR3), mRNA [NM_003567]	1.63187	25.0473
ENSG00000126070	EIF2C3	Homo sapiens eukaryotic translation initiation factor 2C, 3 (EIF2C3), transcript variant 1, mRNA [NM_024852]	1.63061	27.1576
ENSG00000148840	PPRC1	Homo sapiens peroxisome proliferative activated receptor, gamma, coactivator-related 1 (PPRC1), mRNA [NM_015062]	1.63034	78.6833
ENSG00000134049	IER3IP1	Homo sapiens immediate early response 3 interacting protein 1 (IER3IP1), mRNA [NM_016097]	1.63024	22.3196
ENSG00000213688	FOXO3A	Homo sapiens forkhead box O3A (FOXO3A), transcript variant 1, mRNA [NM_001455]	1.62943	65.7719
ENSG00000113758	DBN1	Homo sapiens drebrin 1 (DBN1), transcript variant 2, mRNA [NM_080881]	1.62838	159.513
ENSG00000122644	ARL4A	Homo sapiens ADP-ribosylation factor-like 4A (ARL4A), transcript variant 1, mRNA [NM_005738]	1.62818	19.6916
ENSG00000072849	DERL2	Homo sapiens Der1-like domain family, member 2 (DERL2), mRNA [NM_016041]	1.62818	19.6916
ENSG00000135720	DNCLI2	Homo sapiens dynein, cytoplasmic, light intermediate polypeptide 2 (DNCLI2), mRNA [NM_006141]	1.62769	47.8846
ENSG00000032389	TSSC1	Homo sapiens tumor suppressing subtransferable candidate 1 (TSSC1), mRNA [NM_003310]	1.62755	20.7258
ENSG00000150768	DLAT	Homo sapiens dihydrolipoamide S-acetyltransferase (E2 component of pyruvate dehydrogenase complex) (DLAT), mRNA [NM_001931]	1.62728	108.699
ENSG00000085721	RRN3	Homo sapiens RRN3 RNA polymerase I transcription factor homolog (yeast) (RRN3), mRNA [NM_018427]	1.62682	36.9569
ENSG00000124571	XPO5	Homo sapiens exportin 5 (XPO5), mRNA [NM_020750]	1.62677	75.1623
ENSG00000166166	C14orf172	Homo sapiens chromosome 14 open reading frame 172 (C14orf172), mRNA [NM_152307]	1.62649	22.7884
ENSG00000134744	ZCCHC11	Homo sapiens zinc finger, CCHC domain containing 11 (ZCCHC11), transcript variant 1, mRNA [NM_001009881]	1.62628	62.9538
ENSG00000085831	C1orf34	Homo sapiens chromosome 1 open reading frame 34, mRNA (cDNA clone MGC:10985 IMAGE:3636378), complete cds. [BC004399]	1.62609	15.8953
ENSG00000006756	ARSD	Homo sapiens arylsulfatase D (ARSD), transcript variant 2, mRNA [NM_009589]	1.62609	15.8953
ENSG00000006756	ARSD	Homo sapiens arylsulfatase D (ARSD), transcript variant 1, mRNA [NM_001669]	1.62609	15.8953
ENSG00000164038	LOC133308	Homo sapiens hypothetical protein BC009732 (LOC133308), mRNA [NM_178833]	1.62603	23.8987
ENSG00000064012	CASP8	Homo sapiens caspase 8, apoptosis-related cysteine protease (CASP8), transcript variant D, mRNA [NM_033357]	1.62547	16.9643
ENSG00000162300	ZFPL1	Homo sapiens zinc finger protein-like 1 (ZFPL1), mRNA [NM_006782]	1.62523	26.0622
ENSG00000078699	CBFA2T2	Homo sapiens core-binding factor, runt domain, alpha subunit 2; translocated to, 2 (CBFA2T2), transcript variant 1, mRNA [NM_175864]	1.62518	52.8409
ENSG00000198718	KIAA0423	Homo sapiens KIAA0423 (KIAA0423), mRNA [NM_015091]	1.62492	18.042
ENSG00000136158	SPRY2	Homo sapiens sprouty homolog 2 (Drosophila) (SPRY2), mRNA [NM_005842]	1.62486	36.3922
ENSG00000048405	LOC168850	Homo sapiens hypothetical protein LOC168850 (LOC168850), mRNA [NM_176814]	1.62444	19.1154
ENSG00000168488	ATXN2L	Homo sapiens ataxin 2-like (ATXN2L), transcript variant C, mRNA [NM_148414]	1.62426	131.363
ENSG00000168488	ATXN2L	Homo sapiens ataxin 2-like (ATXN2L), transcript variant A, mRNA [NM_007245]	1.62426	131.363
ENSG00000168488	ATXN2L	Homo sapiens ataxin 2-like (ATXN2L), transcript variant F, mRNA [NM_017492]	1.62426	131.363
ENSG00000196305	IARS	Homo sapiens isoleucine-tRNA synthetase (IARS), transcript variant long, mRNA [NM_013417]	1.62406	209.823
ENSG00000040531	CTNS	Homo sapiens cystinosis, nephropathic (CTNS), mRNA [NM_004937]	1.62401	20.1842
ENSG00000165102	FLJ32731	Homo sapiens cDNA: FLJ22242 fis, clone HRC02528. [AK025895]	1.62401	20.1842
ENSG00000165102	FLJ32731	Homo sapiens cDNA FLJ32731 fis, clone TESTI2001134. [AK057293]	1.62401	20.1842
ENSG00000172530	BANP	Homo sapiens BTG3 associated nuclear protein (BANP), transcript variant 1, mRNA [NM_017869]	1.62342	44.0068
ENSG00000135596	NICAL	Homo sapiens NEDD9 interacting protein with calponin homology and LIM domains (NICAL), mRNA [NM_022765]	1.62268	24.4188
ENSG00000108010	TXNL2	Homo sapiens thioredoxin-like 2 (TXNL2), mRNA [NM_006541]	1.62047	38.4864
ENSG00000144635	DNCLI1	Homo sapiens dynein, cytoplasmic, light intermediate polypeptide 1 (DNCLI1), mRNA [NM_016141]	1.61913	91.326
ENSG00000167658	EEF2	Homo sapiens eukaryotic translation elongation factor 2 (EEF2), mRNA [NM_001961]	1.61903	2667.76
ENSG00000127022	CANX	Homo sapiens calnexin (CANX), mRNA [NM_001746]	1.61756	921.475
ENSG00000143862	ARL10B	Homo sapiens ADP-ribosylation factor-like 10B (ARL10B), mRNA [NM_138795]	1.61659	29.6733
ENSG00000101181	GTPBP5	Homo sapiens GTP binding protein 5 (putative) (GTPBP5), mRNA [NM_015666]	1.61658	26.4888
ENSG00000178935	ZNF552	Homo sapiens zinc finger protein 552 (ZNF552), mRNA [NM_024762]	1.61657	25.4509
ENSG00000159228	CBR1	Homo sapiens carbonyl reductase 1 (CBR1), mRNA [NM_001757]	1.61649	16.9063
ENSG00000114126	TFDP2	Homo sapiens transcription factor Dp-2 (E2F dimerization partner 2) (TFDP2), mRNA [NM_006286]	1.61646	14.7634
ENSG00000122678	POLM	Homo sapiens polymerase (DNA directed), mu (POLM), mRNA [NM_013284]	1.61646	14.7634
ENSG00000143013	LMO4	Homo sapiens LIM domain only 4 (LMO4), mRNA [NM_006769]	1.61406	84.3535
ENSG00000182544	MGC11308	Homo sapiens hypothetical protein MGC11308 (MGC11308), mRNA [NM_032889]	1.61364	24.885
ENSG00000153914	SFRS12	Homo sapiens splicing factor, arginine/serine-rich 12 (SFRS12), mRNA [NM_139168]	1.61362	48.1881
ENSG00000126858	RHOT1	Homo sapiens cDNA FLJ12633 fis, clone NT2RM4001856. [AK022695]	1.61334	22.6822
ENSG00000126858	RHOT1	Homo sapiens ras homolog gene family, member T1 (RHOT1), mRNA [NM_018307]	1.61334	22.6822
ENSG00000173276	ZNF295	Homo sapiens zinc finger protein 295 (ZNF295), mRNA [NM_020727]	1.61318	21.6471
ENSG00000100116	GCAT	Homo sapiens glycine C-acetyltransferase (2-amino-3-ketobutyrate coenzyme A ligase) (GCAT), nuclear gene encoding mitochondrial protein, mRNA [NM_014291]	1.61249	35.128
ENSG00000198818	C6orf83	Homo sapiens chromosome 6 open reading frame 83 (C6orf83), mRNA [NM_145169]	1.612	16.3499
ENSG00000169926	KLF13	Homo sapiens Kruppel-like factor 13 (KLF13), mRNA [NM_015995]	1.6119	76.4424
ENSG00000083312	TNPO1	Homo sapiens transportin 1 (TNPO1), transcript variant 1, mRNA [NM_002270]	1.61169	73.0799
ENSG00000106344	RBM28	Homo sapiens RNA binding motif protein 28 (RBM28), mRNA [NM_018077]	1.61154	28.5287
ENSG00000070476	MGC11349	Homo sapiens hypothetical protein MGC11349 (MGC11349), mRNA [NM_025112]	1.61151	84.805
ENSG00000165105	RASEF	Homo sapiens cDNA FLJ31614 fis, clone NT2RI2002970. [AK056176]	1.61127	14.2121
ENSG00000168564	CARF	Homo sapiens collaborates/cooperates with ARF (alternate reading frame) protein (CARF), mRNA [NM_017632]	1.61081	13.1546
ENSG00000144867	SRPRB	Homo sapiens signal recognition particle receptor, B subunit (SRPRB), mRNA [NM_021203]	1.60972	41.5781
ENSG00000143793	C1orf35	Homo sapiens chromosome 1 open reading frame 35 (C1orf35), mRNA [NM_024319]	1.60969	21.1166
ENSG00000068097	ABC1	Homo sapiens amplified in breast cancer 1 (ABC1), mRNA [NM_022070]	1.60969	21.1166
ENSG00000042429	CRSP6	Homo sapiens cofactor required for Sp1 transcriptional activation, subunit 6, 77kDa (CRSP6), mRNA [NM_004268]	1.60969	21.1166
ENSG00000009950	WBSCR14	Homo sapiens Williams Beuren syndrome chromosome region 14 (WBSCR14), transcript variant 1, mRNA [NM_032951]	1.60969	21.1166
ENSG00000100241	SBF1	Homo sapiens SET binding factor 1 (SBF1), transcript variant 1, mRNA [NM_002972]	1.60961	230.303
ENSG00000066027	PPP2R5A	Homo sapiens protein phosphatase 2, regulatory subunit B (B56), alpha isoform (PPP2R5A), mRNA [NM_006243]	1.60954	40.4783
ENSG00000136444	RSAD1	Homo sapiens radical S-adenosyl methionine domain containing 1 (RSAD1), mRNA [NM_018346]	1.60946	30.1397
ENSG00000164144	ARFIP1	Homo sapiens ADP-ribosylation factor interacting protein 1 (arfaptin 1) (ARFIP1), mRNA [NM_014447]	1.6089	19.0235
ENSG00000150776	FLJ10726	Homo sapiens hypothetical protein FLJ10726 (FLJ10726), mRNA [NM_018195]	1.6086	26.9452
ENSG00000005100	DHX33	Homo sapiens DEAH (Asp-Glu-Ala-His) box polypeptide 33 (DHX33), mRNA [NM_020162]	1.60827	25.9133
ENSG00000043143	PHF15	Homo sapiens PHD finger protein 15 (PHF15), mRNA [NM_015288]	1.60811	50.2481
ENSG00000180879	SSR4	Homo sapiens signal sequence receptor, delta (translocon-associated protein delta) (SSR4), mRNA [NM_006280]	1.60793	90.9194
ENSG00000171865	RNASEH1	Homo sapiens ribonuclease H1 (RNASEH1), mRNA [NM_002936]	1.6079	16.8644
ENSG00000136480	POLG2	Homo sapiens polymerase (DNA directed), gamma 2, accessory subunit (POLG2), mRNA [NM_007215]	1.6079	16.8644
ENSG00000171865	RNASEH1	Homo sapiens ribonuclease H1 (RNASEH1), mRNA [NM_002936]	1.6079	16.8644
ENSG00000110011	DNAJC4	Homo sapiens DnaJ (Hsp40) homolog, subfamily C, member 4 (DNAJC4), mRNA [NM_005528]	1.6073	15.7923
ENSG00000178904	LOC147991	Homo sapiens hypothetical protein LOC147991 (LOC147991), mRNA [NM_207325]	1.60622	27.4179
ENSG00000163322	FLJ13614	Homo sapiens hypothetical protein FLJ13614 (FLJ13614), mRNA [NM_139076]	1.60581	13.6602
ENSG00000115306	SPTBN1	Homo sapiens spectrin, beta, non-erythrocytic 1 (SPTBN1), transcript variant 1, mRNA [NM_003128]	1.60486	922.619
ENSG00000108950	FAM20A	Homo sapiens family with sequence similarity 20, member A (FAM20A), mRNA [NM_017565]	1.60484	36.1168
ENSG00000023318	TXNDC4	Homo sapiens thioredoxin domain containing 4 (endoplasmic reticulum) (TXNDC4), mRNA [NM_015051]	1.6041	50.7258
ENSG00000126777	KTN1	Homo sapiens kinectin 1 (kinesin receptor) (KTN1), mRNA [NM_182926]	1.60374	139.337
ENSG00000058091	PFTK1	Homo sapiens PFTAIRE protein kinase 1 (PFTK1), mRNA [NM_012395]	1.60372	22.1219
ENSG00000197183	C20orf112	Homo sapiens chromosome 20 open reading frame 112 (C20orf112), mRNA [NM_080616]	1.60304	62.3777
ENSG00000141522	ARHGDIA	Homo sapiens Rho GDP dissociation inhibitor (GDI) alpha (ARHGDIA), mRNA [NM_004309]	1.60291	226.947
ENSG00000114388	TUSC4	Homo sapiens tumor suppressor candidate 4 (TUSC4), mRNA [NM_006545]	1.60238	15.2283
ENSG00000162576	MGC3047	Homo sapiens limitrin (MGC3047), mRNA [NM_032348]	1.6018	28.4365
ENSG00000143514	TP53BP2	Homo sapiens tumor protein p53 binding protein, 2 (TP53BP2), mRNA [NM_005426]	1.60171	104.773
ENSG00000113580	NR3C1	Homo sapiens nuclear receptor subfamily 3, group C, member 1 (glucocorticoid receptor) (NR3C1), mRNA [NM_000176]	1.6016	42.0068
ENSG00000178623	GPR35	Homo sapiens G protein-coupled receptor 35 (GPR35), mRNA [NM_005301]	1.6013	14.173
ENSG00000166272	C10orf26	Homo sapiens chromosome 10 open reading frame 26 (C10orf26), mRNA [NM_017787]	1.60122	40.8993
ENSG00000170759	KIF5B	Homo sapiens kinesin family member 5B (KIF5B), mRNA [NM_004521]	1.60119	138.625
ENSG00000165507	C10orf10	Homo sapiens chromosome 10 open reading frame 10 (C10orf10), mRNA [NM_007021]	1.60107	36.0718
ENSG00000100429	SLITRK2	Homo sapiens clone DNA219240 LSGV9197 (UNQ9197) mRNA, complete cds. [AY358828]	1.60066	17.895
ENSG00000166377	ATP9B	Homo sapiens ATPase, Class II, type 9B (ATP9B), mRNA [NM_198531]	1.60066	17.895
ENSG00000136878	USP20	Homo sapiens ubiquitin specific protease 20 (USP20), transcript variant 2, mRNA [NM_006676]	1.60061	34.9782
ENSG00000114796	DRE1	Homo sapiens DRE1 protein (DRE1), mRNA [NM_017644]	1.60046	73.8752
ENSG00000127980	PEX1	Homo sapiens peroxisome biogenesis factor 1 (PEX1), mRNA [NM_000466]	1.59966	16.8196
ENSG00000140265	FLJ35867	Homo sapiens hypothetical protein FLJ35867 (FLJ35867), mRNA [NM_152455]	1.59942	20.5372
ENSG00000086189	HSA9761	Homo sapiens putative dimethyladenosine transferase (HSA9761), mRNA [NM_014473]	1.59925	24.2245
ENSG00000100139	MICAL-L1	Homo sapiens MICAL-like 1 (MICAL-L1), mRNA [NM_033386]	1.59903	31.6733
ENSG00000173744	HRB	Homo sapiens HIV-1 Rev binding protein (HRB), mRNA [NM_004504]	1.59889	111.363
ENSG00000167378	FKSG27	Homo sapiens FKSG27 protein (FKSG27), mRNA [NM_001007561]	1.59717	78.8057
ENSG00000141425	P15RS	Homo sapiens hypothetical protein FLJ10656 (P15RS), mRNA [NM_018170]	1.59672	80.4628
ENSG00000114648	KLHL18	Homo sapiens cDNA FLJ13703 fis, clone PLACE2000246, weakly similar to RING CANAL PROTEIN. [AK023765]	1.59641	37.6321
ENSG00000107443	CCNJ	Homo sapiens cyclin J (CCNJ), mRNA [NM_019084]	1.59638	27.3415
ENSG00000143771	HSPC163	Homo sapiens HSPC163 protein (HSPC163), mRNA [NM_014184]	1.5963	17.3414
ENSG00000099910	SCARF2	Homo sapiens scavenger receptor class F, member 2 (SCARF2), transcript variant 1, mRNA [NM_153334]	1.59593	30.0037
ENSG00000141376	BCAS3	Homo sapiens breast carcinoma amplified sequence 3 (BCAS3), mRNA [NM_017679]	1.59593	30.0037
ENSG00000160959	LRRC14	Homo sapiens leucine rich repeat containing 14 (LRRC14), mRNA [NM_014665]	1.59563	20.0103
ENSG00000064999	ANKS1	Homo sapiens ankyrin repeat and sterile alpha motif domain containing 1 (ANKS1), mRNA [NM_015245]	1.59563	20.0103
ENSG00000198477	SUHW2	Homo sapiens suppressor of hairy wing homolog 2 (Drosophila) (SUHW2), mRNA [NM_080764]	1.59559	26.3097
ENSG00000168818	STX18	Homo sapiens syntaxin 18 (STX18), mRNA [NM_016930]	1.59556	32.7358
ENSG00000131871	SELS	Homo sapiens selenoprotein S (SELS), transcript variant 2, mRNA [NM_018445]	1.59554	39.1985
ENSG00000188215	MGC48972	Homo sapiens hypothetical protein MGC48972 (MGC48972), mRNA [NM_173475]	1.595	16.2603
ENSG00000088930	XRN2	Homo sapiens 5'-3' exoribonuclease 2 (XRN2), mRNA [NM_012255]	1.59379	137.721
ENSG00000088930	XRN2	Homo sapiens 5'-3' exoribonuclease 2 (XRN2), mRNA [NM_012255]	1.59379	137.721
ENSG00000088930	XRN2	Homo sapiens 5'-3' exoribonuclease 2 (XRN2), mRNA [NM_012255]	1.59379	137.721
ENSG00000133247	SUV420H2	Homo sapiens suppressor of variegation 4-20 homolog 2 (Drosophila) (SUV420H2), mRNA [NM_032701]	1.59321	32.1563
ENSG00000071537	SEL1L	Homo sapiens sel-1 suppressor of lin-12-like (C. elegans) (SEL1L), mRNA [NM_005065]	1.59201	55.4789
ENSG00000170558	CDH2	Homo sapiens cadherin 2, type 1, N-cadherin (neuronal) (CDH2), mRNA [NM_001792]	1.59196	61.0535
ENSG00000172795	DCP2	Homo sapiens DCP2 decapping enzyme homolog (S. cerevisiae) (DCP2), mRNA [NM_152624]	1.59191	11.5177
ENSG00000172795	DCP2	Homo sapiens DCP2 decapping enzyme homolog (S. cerevisiae) (DCP2), mRNA [NM_152624]	1.59191	11.5177
ENSG00000160991	C7orf19	Homo sapiens chromosome 7 open reading frame 19 (C7orf19), mRNA [NM_032831]	1.59176	16.7831
ENSG00000144559	MGC16471	Homo sapiens cDNA FLJ35457 fis, clone SMINT2004589. [AK092776]	1.59176	16.7831
ENSG00000153944	MSI2	Homo sapiens musashi homolog 2 (Drosophila) (MSI2), transcript variant 1, mRNA [NM_138962]	1.5916	35.4107
ENSG00000153944	MSI2	Homo sapiens musashi homolog 2 (Drosophila) (MSI2), transcript variant 2, mRNA [NM_170721]	1.5916	35.4107
ENSG00000109133	TMEM33	Homo sapiens transmembrane protein 33 (TMEM33), mRNA [NM_018126]	1.59156	48.9072
ENSG00000103335	FAM38A	Homo sapiens family with sequence similarity 38, member A (FAM38A), mRNA [NM_014745]	1.59132	153.9
ENSG00000144366	GULP1	Homo sapiens GULP, engulfment adaptor PTB domain containing 1 (GULP1), mRNA [NM_016315]	1.59086	34.2918
ENSG00000141325	LOC90799	Homo sapiens hypothetical protein BC009518 (LOC90799), mRNA [NM_138363]	1.59033	18.3611
ENSG00000174996	KLC2	Homo sapiens likely ortholog of kinesin light chain 2 (KLC2), mRNA [NM_022822]	1.5899	113.233
ENSG00000197417	CARKL	Homo sapiens carbohydrate kinase-like (CARKL), mRNA [NM_013276]	1.58985	13.0658
ENSG00000170619	COMMD5	Homo sapiens COMM domain containing 5 (COMMD5), mRNA [NM_014066]	1.58985	13.0658
ENSG00000170632	SVH	Homo sapiens SVH protein (SVH), mRNA [NM_031905]	1.58914	19.972
ENSG00000172572	PDE3A	Homo sapiens phosphodiesterase 3A, cGMP-inhibited (PDE3A), mRNA [NM_000921]	1.5888	26.7743
ENSG00000132688	NES	Homo sapiens nestin (NES), mRNA [NM_006617]	1.5878	75.1767
ENSG00000058063	ATP11B	Homo sapiens mRNA for KIAA0956 protein, partial cds. [AB023173]	1.58771	25.7392
ENSG00000134363	FST	Homo sapiens follistatin (FST), transcript variant FST344, mRNA [NM_013409]	1.58766	18.8865
ENSG00000130826	DKC1	Homo sapiens dyskeratosis congenita 1, dyskerin (DKC1), mRNA [NM_001363]	1.58759	50.9886
ENSG00000171858	RPS21	Homo sapiens ribosomal protein S21 (RPS21), mRNA [NM_001024]	1.58749	289.485
ENSG00000144218	LAF4	Homo sapiens lymphoid nuclear protein related to AF4 (LAF4), mRNA [NM_002285]	1.58614	13.5868
ENSG00000081721	DUSP12	Homo sapiens dual specificity phosphatase 12 (DUSP12), mRNA [NM_007240]	1.58602	17.8133
ENSG00000196453	KIAA1285	Homo sapiens KIAA1285 protein (KIAA1285), mRNA [NM_015694]	1.58518	19.4219
ENSG00000070269	C14orf101	Homo sapiens chromosome 14 open reading frame 101 (C14orf101), mRNA [NM_017799]	1.58505	15.1467
ENSG00000112406	HECA	Homo sapiens headcase homolog (Drosophila) (HECA), mRNA [NM_016217]	1.58467	25.1756
ENSG00000108469	RECQL5	Homo sapiens RecQ protein-like 5 (RECQL5), transcript variant 1, mRNA [NM_004259]	1.58447	20.9566
ENSG00000159267	HLCS	Homo sapiens holocarboxylase synthetase (biotin-[proprionyl-Coenzyme A-carboxylase (ATP-hydrolysing)] ligase) (HLCS), mRNA [NM_000411]	1.58418	16.7432
ENSG00000060982	BCAT1	Homo sapiens branched chain aminotransferase 1, cytosolic (BCAT1), mRNA [NM_005504]	1.58414	47.1387
ENSG00000134440	NARS	Homo sapiens asparaginyl-tRNA synthetase (NARS), mRNA [NM_004539]	1.58408	137.798
ENSG00000126767	ELK1	Homo sapiens ELK1, member of ETS oncogene family (ELK1), mRNA [NM_005229]	1.58387	22.4826
ENSG00000142655	PEX14	Homo sapiens peroxisomal biogenesis factor 14 (PEX14), mRNA [NM_004565]	1.58381	38.5284
ENSG00000130706	ADRM1	Homo sapiens adhesion regulating molecule 1 (ADRM1), transcript variant 1, mRNA [NM_007002]	1.5832	119.228
ENSG00000125848	FLRT3	Homo sapiens fibronectin leucine rich transmembrane protein 3 (FLRT3), transcript variant 1, mRNA [NM_013281]	1.58299	79.5163
ENSG00000141867	BRD4	Homo sapiens bromodomain containing 4 (BRD4), transcript variant long, mRNA [NM_058243]	1.58281	63.0544
ENSG00000141867	BRD4	Homo sapiens bromodomain containing 4 (BRD4), transcript variant short, mRNA [NM_014299]	1.58281	63.0544
ENSG00000112659	PARC	Homo sapiens p53-associated parkin-like cytoplasmic protein (PARC), mRNA [NM_015089]	1.5823	34.7481
ENSG00000160818	GPATC4	Homo sapiens G patch domain containing 4 (GPATC4), transcript variant 1, mRNA [NM_015590]	1.58184	30.3971
ENSG00000185236	RAB11B	Homo sapiens RAB11B, member RAS oncogene family (RAB11B), mRNA [NM_004218]	1.58095	70.5912
ENSG00000165801	FLJ10357	Homo sapiens hypothetical protein FLJ10357 (FLJ10357), mRNA [NM_018071]	1.58066	47.6153
ENSG00000173638	SLC19A1	Homo sapiens solute carrier family 19 (folate transporter), member 1 (SLC19A1), transcript variant 1, mRNA [NM_003056]	1.58024	32.5685
ENSG00000148399	C9orf112	Homo sapiens chromosome 9 open reading frame 112 (C9orf112), mRNA [NM_138778]	1.58008	23.5291
ENSG00000183060	FLJ33008	Homo sapiens hypothetical protein FLJ33008 (FLJ33008), mRNA [NM_152449]	1.57984	25.1402
ENSG00000119574	ZNF499	Homo sapiens zinc finger protein 499 (ZNF499), mRNA [NM_032792]	1.57974	14.5906
ENSG00000163636	p44S10	Homo sapiens proteasome regulatory particle subunit p44S10 (p44S10), mRNA [NM_014814]	1.57974	14.5906
ENSG00000107742	SPOCK2	Homo sapiens sparc/osteonectin, cwcv and kazal-like domains proteoglycan (testican) 2 (SPOCK2), mRNA [NM_014767]	1.57911	31.4669
ENSG00000185650	ZFP36L1	Homo sapiens zinc finger protein 36, C3H type-like 1 (ZFP36L1), mRNA [NM_004926]	1.57878	67.814
ENSG00000185650	ZFP36L1	Homo sapiens zinc finger protein 36, C3H type-like 1 (ZFP36L1), mRNA [NM_004926]	1.57878	67.814
ENSG00000197905	TEAD4	Homo sapiens TEA domain family member 4 (TEAD4), transcript variant 1, mRNA [NM_003213]	1.57866	20.9255
ENSG00000186432	KPNA4	Homo sapiens karyopherin alpha 4 (importin alpha 3) (KPNA4), mRNA [NM_002268]	1.57866	71.0717
ENSG00000036549	ZZZ3	Homo sapiens zinc finger, ZZ domain containing 3 (ZZZ3), mRNA [NM_015534]	1.57863	37.9319
ENSG00000125485	DDX31	Homo sapiens DEAD (Asp-Glu-Ala-Asp) box polypeptide 31 (DDX31), transcript variant 1, mRNA [NM_022779]	1.5781	27.2052
ENSG00000137834	SMAD6	Homo sapiens SMAD, mothers against DPP homolog 6 (Drosophila) (SMAD6), mRNA [NM_005585]	1.57763	36.8705
ENSG00000165675	COVA1	Homo sapiens cytosolic ovarian carcinoma antigen 1 (COVA1), transcript variant 2, mRNA [NM_182314]	1.57695	15.1128
ENSG00000104067	TJP1	Homo sapiens tight junction protein 1 (zona occludens 1) (TJP1), transcript variant 1, mRNA [NM_003257]	1.5769	82.7091
ENSG00000173349	MGC5391	Homo sapiens hypothetical protein MGC5391 (MGC5391), mRNA [NM_032740]	1.57684	18.2846
ENSG00000109381	ELF2	Homo sapiens E74-like factor 2 (ets domain transcription factor) (ELF2), transcript variant 2, mRNA [NM_006874]	1.57675	21.4068
ENSG00000108557	RAI1	Homo sapiens retinoic acid induced 1 (RAI1), mRNA [NM_030665]	1.57672	22.9544
ENSG00000103978	DKFZP564G2022	Homo sapiens DKFZP564G2022 protein (DKFZP564G2022), mRNA [NM_015497]	1.57672	22.9544
ENSG00000167797	DOC-1R	Homo sapiens tumor suppressor deleted in oral cancer-related 1 (DOC-1R), mRNA [NM_005851]	1.57496	141.274
ENSG00000171206	TRIM8	Homo sapiens tripartite motif-containing 8 (TRIM8), mRNA [NM_030912]	1.57483	46.4357
ENSG00000117569	PTBP2	Homo sapiens polypyrimidine tract binding protein 2 (PTBP2), mRNA [NM_021190]	1.57418	14.0721
ENSG00000169564	PCBP1	Homo sapiens poly(rC) binding protein 1 (PCBP1), mRNA [NM_006196]	1.57361	155.083
ENSG00000135241	IPLA2(GAMMA)	Homo sapiens intracellular membrane-associated calcium-independent phospholipase A2 gamma (IPLA2(GAMMA)), mRNA [NM_015723]	1.57303	20.8908
ENSG00000135637	FLJ14397	Homo sapiens hypothetical protein FLJ14397 (FLJ14397), mRNA [NM_032779]	1.57276	19.3437
ENSG00000167114	SLC27A4	Homo sapiens fatty acid transport protein (FATP) mRNA, complete cds. [AF055899]	1.57248	37.8691
ENSG00000106868	SUSD1	Homo sapiens sushi domain containing 1 (SUSD1), mRNA [NM_022486]	1.57246	27.651
ENSG00000105726	ATP13A1	Homo sapiens ATPase type 13A1 (ATP13A1), mRNA [NM_020410]	1.57242	77.5494
ENSG00000074657	ZNF532	Homo sapiens zinc finger protein 532 (ZNF532), mRNA [NM_018181]	1.57205	16.1474
ENSG00000074657	ZNF532	Homo sapiens mRNA for KIAA1629 protein, partial cds. [AB046849]	1.57205	16.1474
ENSG00000165392	WRN	Homo sapiens Werner syndrome (WRN), mRNA [NM_000553]	1.57197	24.5408
ENSG00000105612	DNASE2	Homo sapiens deoxyribonuclease II, lysosomal (DNASE2), mRNA [NM_001375]	1.57193	33.015
ENSG00000126062	PL6	Homo sapiens placental protein 6 (PL6), mRNA [NM_007024]	1.57189	50.1719
ENSG00000163291	PAQR3	Homo sapiens progestin and adipoQ receptor family member III (PAQR3), mRNA [NM_177453]	1.57158	14.5568
ENSG00000134352	IL6ST	Homo sapiens cDNA clone IMAGE:4374041, containing frame-shift errors. [BC071555]	1.57123	105.896
ENSG00000134352	IL6ST	Homo sapiens interleukin 6 signal transducer (gp130, oncostatin M receptor) (IL6ST), transcript variant 1, mRNA [NM_002184]	1.57123	105.896
ENSG00000145194	ECE2	Homo sapiens endothelin converting enzyme 2 (ECE2), mRNA [NM_014693]	1.57099	13.0005
ENSG00000145194	MGC2408	Homo sapiens hypothetical protein MGC2408 (MGC2408), mRNA [NM_032331]	1.57099	13.0005
ENSG00000170412	GPRC5C	Homo sapiens G protein-coupled receptor, family C, group 5, member C (GPRC5C), transcript variant 1, mRNA [NM_022036]	1.57095	70.3632
ENSG00000177311	FLJ35036	Homo sapiens cDNA FLJ31131 fis, clone IMR322000935. [AK055693]	1.57063	38.8834
ENSG00000177311	FLJ35036	Homo sapiens cDNA: FLJ22332 fis, clone HRC05753. [AK025985]	1.57063	38.8834
ENSG00000076201	PTPN23	Homo sapiens protein tyrosine phosphatase, non-receptor type 23 (PTPN23), mRNA [NM_015466]	1.5705	51.2325
ENSG00000148516	TCF8	Homo sapiens transcription factor 8 (represses interleukin 2 expression) (TCF8), mRNA [NM_030751]	1.57044	18.2489
ENSG00000164818	FLJ20397	Homo sapiens hypothetical protein FLJ20397 (FLJ20397), mRNA [NM_017802]	1.57039	37.3047
ENSG00000140988	RPS2	Homo sapiens ribosomal protein S2 (RPS2), mRNA [NM_002952]	1.57025	725.717
ENSG00000140995	FLJ20186	Homo sapiens hypothetical protein FLJ20186 (FLJ20186), transcript variant 2, mRNA [NM_017702]	1.57018	67.6421
ENSG00000108064	TFAM	Homo sapiens transcription factor A, mitochondrial (TFAM), mRNA [NM_003201]	1.56997	28.6761
ENSG00000018510	AGPS	Homo sapiens alkylglycerone phosphate synthase (AGPS), mRNA [NM_003659]	1.56927	114.66
ENSG00000151835	SACS	Homo sapiens spastic ataxia of Charlevoix-Saguenay (sacsin) (SACS), mRNA [NM_014363]	1.56918	30.8234
ENSG00000067334	ERBP	Homo sapiens estrogen receptor binding protein (ERBP), mRNA [NM_014597]	1.5688	29.1951
ENSG00000123836	PFKFB2	Homo sapiens 6-phosphofructo-2-kinase/fructose-2,6-biphosphatase 2 (PFKFB2), mRNA [NM_006212]	1.56791	35.147
ENSG00000164615	CAMLG	Homo sapiens calcium modulating ligand (CAMLG), mRNA [NM_001745]	1.56736	24.5057
ENSG00000119004	CYP20A1	Homo sapiens cytochrome P450, family 20, subfamily A, polypeptide 1 (CYP20A1), transcript variant 2, mRNA [NM_020674]	1.5672	28.1319
ENSG00000099917	PCQAP	Homo sapiens PC2 (positive cofactor 2, multiprotein complex) glutamine/Q-rich-associated protein (PCQAP), transcript variant 2, mRNA [NM_015889]	1.56692	39.3636
ENSG00000105193	RPS16	Homo sapiens ribosomal protein S16 (RPS16), mRNA [NM_001020]	1.56686	872.759
ENSG00000197111	PCBP2	Homo sapiens poly(rC) binding protein 2 (PCBP2), transcript variant 1, mRNA [NM_005016]	1.56674	147.44
ENSG00000171604	CXXC5	Homo sapiens CXXC finger 5 (CXXC5), mRNA [NM_016463]	1.5666	69.7489
ENSG00000157933	SKI	Homo sapiens v-ski sarcoma viral oncogene homolog (avian) (SKI), mRNA [NM_003036]	1.56639	64.3771
ENSG00000183723	CKLFSF4	Homo sapiens chemokine-like factor super family 4 (CKLFSF4), transcript variant 2, mRNA [NM_181521]	1.56607	25.0431
ENSG00000167967	E4F1	Homo sapiens E4F transcription factor 1 (E4F1), mRNA [NM_004424]	1.56607	25.0431
ENSG00000180530	NRIP1	Homo sapiens nuclear receptor interacting protein 1 (NRIP1), mRNA [NM_003489]	1.56578	45.807
ENSG00000065060	C6orf107	Homo sapiens mRNA; cDNA DKFZp686F10110 (from clone DKFZp686F10110). [BX640641]	1.56568	67.0179
ENSG00000167291	TBC1D16	Homo sapiens cDNA FLJ34604 fis, clone KIDNE2013413. [AK091923]	1.56547	47.9339
ENSG00000196345	ZNF167	Homo sapiens zinc finger protein 167 (ZNF167), transcript variant 1, mRNA [NM_018651]	1.56523	19.8291
ENSG00000125347	IRF1	Homo sapiens interferon regulatory factor 1 (IRF1), mRNA [NM_002198]	1.56484	25.5527
ENSG00000078177	N4BP2	Homo sapiens Nedd4 binding protein 2 (N4BP2), mRNA [NM_018177]	1.56445	46.8365
ENSG00000117751	PPP1R8	Homo sapiens protein phosphatase 1, regulatory (inhibitor) subunit 8 (PPP1R8), transcript variant 2, mRNA [NM_138558]	1.56391	35.6429
ENSG00000117751	PPP1R8	Homo sapiens protein phosphatase 1, regulatory (inhibitor) subunit 8 (PPP1R8), transcript variant 2, mRNA [NM_138558]	1.56391	35.6429
ENSG00000169379	ARL2L1	Homo sapiens ADP-ribosylation factor-like 2-like 1 (ARL2L1), transcript variant 2, mRNA [NM_144996]	1.56377	14.5265
ENSG00000134684	YARS	Homo sapiens tyrosyl-tRNA synthetase (YARS), mRNA [NM_003680]	1.56296	169.043
ENSG00000128266	GNAZ	Homo sapiens guanine nucleotide binding protein (G protein), alpha z polypeptide (GNAZ), mRNA [NM_002073]	1.56255	26.5627
ENSG00000129003	VPS13C	Homo sapiens vacuolar protein sorting 13C (yeast) (VPS13C), mRNA [NM_017684]	1.56229	44.7041
ENSG00000129003	VPS13C	Homo sapiens cDNA FLJ10381 fis, clone NT2RM2002055. [AK001243]	1.56229	44.7041
ENSG00000081913	PLEKHE1	Homo sapiens pleckstrin homology domain containing, family E (with leucine rich repeats) member 1 (PLEKHE1), mRNA [NM_194449]	1.56148	27.077
ENSG00000107771	KIAA1128	Homo sapiens KIAA1128 (KIAA1128), mRNA [NM_018999]	1.561	33.4493
ENSG00000115446	UNC50	Homo sapiens unc-50 homolog (C. elegans) (UNC50), mRNA [NM_014044]	1.56047	27.5631
ENSG00000178719	GRINA	Homo sapiens glutamate receptor, ionotropic, N-methyl D-asparate-associated protein 1 (glutamate binding) (GRINA), transcript variant 1, mRNA [NM_000837]	1.5602	99.9754
ENSG00000180917	FLJ11171	Homo sapiens hypothetical protein FLJ11171 (FLJ11171), mRNA [NM_018348]	1.56008	13.5054
ENSG00000141568	FOXK2	Homo sapiens forkhead box K2 (FOXK2), transcript variant 2, mRNA [NM_181430]	1.55995	126.753
ENSG00000109654	TRIM2	Homo sapiens tripartite motif-containing 2 (TRIM2), mRNA [NM_015271]	1.55995	70.1473
ENSG00000188223	F25965	Homo sapiens protein F25965 (F25965), mRNA [NM_019104]	1.55992	15.5639
ENSG00000168040	FADD	Homo sapiens Fas (TNFRSF6)-associated via death domain (FADD), mRNA [NM_003824]	1.55985	46.7792
ENSG00000105669	COPE	Homo sapiens cDNA FLJ13241 fis, clone OVARC1000557. [AK023303]	1.55983	210.653
ENSG00000105669	COPE	Homo sapiens coatomer protein complex, subunit epsilon (COPE), transcript variant 1, mRNA [NM_007263]	1.55983	210.653
ENSG00000170881	RNF139	Homo sapiens ring finger protein 139 (RNF139), mRNA [NM_007218]	1.55981	17.6826
ENSG00000147324	MFHAS1	Homo sapiens malignant fibrous histiocytoma amplified sequence 1 (MFHAS1), mRNA [NM_004225]	1.55947	83.9218
ENSG00000118523	CTGF	Homo sapiens connective tissue growth factor (CTGF), mRNA [NM_001901]	1.55925	53.8049
ENSG00000196576	PLXNB2	Human mRNA for KIAA0315 gene, partial cds. [AB002313]	1.55888	129.471
ENSG00000112701	SENP6	Homo sapiens SUMO1/sentrin specific protease 6 (SENP6), mRNA [NM_015571]	1.55874	50.0073
ENSG00000197885	NKIRAS1	Homo sapiens NFKB inhibitor interacting Ras-like 1 (NKIRAS1), mRNA [NM_020345]	1.55838	20.3087
ENSG00000178502	KLHL11	Homo sapiens kelch-like 11 (Drosophila) (KLHL11), mRNA [NM_018143]	1.55822	16.0967
ENSG00000138660	C4orf16	Homo sapiens chromosome 4 open reading frame 16 (C4orf16), mRNA [NM_018569]	1.55767	29.1054
ENSG00000068354	THC2163556	Q8BIW8 (Q8BIW8) Mus musculus adult male medulla oblongata cDNA, RIKEN full-length enriched library, clone:6330576A08 product:MG81 PROTEIN homolog, partial (86%) [THC2163556]	1.55756	27.0533
ENSG00000155275	FLJ35725	Homo sapiens hypothetical protein FLJ35725 (FLJ35725), mRNA [NM_152544]	1.55713	20.808
ENSG00000198860	C1orf19	Homo sapiens chromosome 1 open reading frame 19 (C1orf19), mRNA [NM_052965]	1.55713	20.808
ENSG00000170364	SETMAR	Homo sapiens SET domain and mariner transposase fusion gene (SETMAR), mRNA [NM_006515]	1.55691	18.723
ENSG00000157349	DDX19	Homo sapiens DEAD (Asp-Glu-Ala-As) box polypeptide 19 (DDX19), mRNA [NM_007242]	1.55654	47.8094
ENSG00000123607	TTC21B	Homo sapiens mRNA for KIAA1992 protein. [AB082523]	1.55645	25.4964
ENSG00000183048	SLC25A10	Homo sapiens solute carrier family 25 (mitochondrial carrier; dicarboxylate transporter), member 10 (SLC25A10), mRNA [NM_012140]	1.55645	25.4964
ENSG00000107937	GTPBP4	Homo sapiens GTP binding protein 4 (GTPBP4), mRNA [NM_012341]	1.55603	48.3461
ENSG00000103423	DNAJA3	Homo sapiens DnaJ (Hsp40) homolog, subfamily A, member 3 (DNAJA3), mRNA [NM_005147]	1.55557	65.2283
ENSG00000137955	RABGGTB	Homo sapiens Rab geranylgeranyltransferase, beta subunit (RABGGTB), mRNA [NM_004582]	1.55448	54.7981
ENSG00000116455	MEP50	Homo sapiens methylosome protein 50 (MEP50), mRNA [NM_024102]	1.55248	37.6564
ENSG00000168758	SEMA4C	Homo sapiens sema domain, immunoglobulin domain (Ig), transmembrane domain (TM) and short cytoplasmic domain, (semaphorin) 4C (SEMA4C), mRNA [NM_017789]	1.55198	83.7451
ENSG00000007047	MARK4	Homo sapiens MAP/microtubule affinity-regulating kinase 4 (MARK4), mRNA [NM_031417]	1.5519	38.1783
ENSG00000117500	TMED5	Homo sapiens transmembrane emp24 protein transport domain containing 5 (TMED5), mRNA [NM_016040]	1.55175	91.981
ENSG00000066933	MYO9A	Homo sapiens myosin IXA (MYO9A), mRNA [NM_006901]	1.55104	33.903
ENSG00000110395	CBL	Homo sapiens Cas-Br-M (murine) ecotropic retroviral transforming sequence (CBL), mRNA [NM_005188]	1.55071	41.877
ENSG00000082641	NFE2L1	Homo sapiens nuclear factor (erythroid-derived 2)-like 1 (NFE2L1), mRNA [NM_003204]	1.54953	216.758
ENSG00000122705	CLTA	Homo sapiens clathrin, light polypeptide (Lca) (CLTA), transcript variant brain-specific, mRNA [NM_007096]	1.54951	113.962
ENSG00000167173	DKFZP434H132	Homo sapiens cDNA FLJ46337 fis, clone TESTI4046245. [AK128205]	1.54931	67.7708
ENSG00000137275	RIPK1	Homo sapiens receptor (TNFRSF)-interacting serine-threonine kinase 1 (RIPK1), mRNA [NM_003804]	1.54917	17.113
ENSG00000092621	PHGDH	Homo sapiens phosphoglycerate dehydrogenase (PHGDH), mRNA [NM_006623]	1.54908	236.307
ENSG00000197381	ADARB1	Homo sapiens adenosine deaminase, RNA-specific, B1 (RED1 homolog rat) (ADARB1), transcript variant DRABA2b, mRNA [NM_015833]	1.54901	9.31969
ENSG00000135655	USP15	Homo sapiens ubiquitin specific protease 15 (USP15), mRNA [NM_006313]	1.54845	25.4516
ENSG00000156860	FBS1	Homo sapiens fibrosin 1 (FBS1), mRNA [NM_022452]	1.54845	25.4516
ENSG00000151846	PABPC3	Homo sapiens poly(A) binding protein, cytoplasmic 3 (PABPC3), mRNA [NM_030979]	1.54812	30.2454
ENSG00000170638	PP2447	Homo sapiens hypothetical protein PP2447 (PP2447), mRNA [NM_025204]	1.54811	50.3645
ENSG00000116741	RGS2	Homo sapiens regulator of G-protein signalling 2, 24kDa (RGS2), mRNA [NM_002923]	1.54656	15.5173
ENSG00000178381	LOC90637	Homo sapiens hypothetical protein LOC90637 (LOC90637), mRNA [NM_182491]	1.54505	19.2067
ENSG00000183779	FLJ14299	Homo sapiens hypothetical protein FLJ14299 (FLJ14299), mRNA [NM_025069]	1.54503	37.0529
ENSG00000138041	KIAA1387	Homo sapiens cDNA FLJ31941 fis, clone NT2RP7006701. [AK056503]	1.54468	68.2301
ENSG00000151689	INPP1	Homo sapiens inositol polyphosphate-1-phosphatase (INPP1), mRNA [NM_002194]	1.54463	13.4609
ENSG00000120699	EXOSC8	Homo sapiens exosome component 8 (EXOSC8), mRNA [NM_181503]	1.5434	13.9768
ENSG00000120699	EXOSC8	Homo sapiens exosome component 8 (EXOSC8), mRNA [NM_181503]	1.5434	13.9768
ENSG00000100263	C22orf3	Homo sapiens chromosome 22 open reading frame 3 (C22orf3), mRNA [NM_012265]	1.54191	34.3381
ENSG00000090581	GNPTG	Homo sapiens N-acetylglucosamine-1-phosphotransferase, gamma subunit (GNPTG), mRNA [NM_032520]	1.54158	18.1292
ENSG00000178096	CGI-143	Homo sapiens CGI-143 protein (CGI-143), mRNA [NM_016074]	1.54123	14.9785
ENSG00000131375	CAPN7	Homo sapiens calpain 7 (CAPN7), mRNA [NM_014296]	1.54098	106.07
ENSG00000005007	RENT1	Homo sapiens regulator of nonsense transcripts 1 (RENT1), mRNA [NM_002911]	1.54087	156.452
ENSG00000141101	NOB1P	Homo sapiens likely ortholog of mouse nin one binding protein (NOB1P), mRNA [NM_014062]	1.5406	96.6547
ENSG00000175782	SLC35E3	Homo sapiens solute carrier family 35, member E3 (SLC35E3), mRNA [NM_018656]	1.54026	15.4986
ENSG00000162407	PPAP2B	Homo sapiens phosphatidic acid phosphatase type 2B (PPAP2B), transcript variant 1, mRNA [NM_003713]	1.54008	54.5877
ENSG00000070540	WIPI49	Homo sapiens WD40 repeat protein Interacting with phosphoInositides of 49kDa (WIPI49), mRNA [NM_017983]	1.53987	37.0077
ENSG00000020129	NCDN	Homo sapiens neurochondrin (NCDN), mRNA [NM_014284]	1.53972	26.4215
ENSG00000005486	RHBDL7	Homo sapiens rhomboid, veinlet-like 7 (Drosophila) (RHBDL7), mRNA [NM_020684]	1.53868	23.8057
ENSG00000124198	ARFGEF2	Homo sapiens ADP-ribosylation factor guanine nucleotide-exchange factor 2 (brefeldin A-inhibited) (ARFGEF2), mRNA [NM_006420]	1.53863	96.6142
ENSG00000196526	AFAP	Homo sapiens actin filament associated protein (AFAP), transcript variant 1, mRNA [NM_021638]	1.53862	20.2113
ENSG00000142528	ZNF473	Homo sapiens zinc finger protein 473 (ZNF473), transcript variant 1, mRNA [NM_015428]	1.53862	20.2113
ENSG00000178209	PLEC1	Homo sapiens plectin 1, intermediate filament binding protein 500kDa (PLEC1), transcript variant 6, mRNA [NM_201380]	1.53849	180.232
ENSG00000106638	TBL2	Homo sapiens transducin (beta)-like 2 (TBL2), transcript variant 2, mRNA [NM_032988]	1.53841	35.4088
ENSG00000165030	NFIL3	Homo sapiens nuclear factor, interleukin 3 regulated (NFIL3), mRNA [NM_005384]	1.53821	43.3642
ENSG00000123395	FLJ11773	Homo sapiens hypothetical protein FLJ11773 (FLJ11773), mRNA [NM_021934]	1.53791	43.8955
ENSG00000162290	DCP1A	Homo sapiens decapping enzyme (DCP1A), mRNA [NM_018403]	1.53791	14.0026
ENSG00000160214	D21S2056E	Homo sapiens DNA segment on chromosome 21 (unique) 2056 expressed sequence (D21S2056E), mRNA [NM_003683]	1.5378	28.4371
ENSG00000138834	MAPK8IP3	Homo sapiens mRNA for FLJ00027 protein, partial cds. [AK024437]	1.53755	32.7269
ENSG00000178896	EXOSC4	Homo sapiens exosome component 4 (EXOSC4), mRNA [NM_019037]	1.53723	16.0672
ENSG00000010803	SCMH1	Homo sapiens sex comb on midleg homolog 1 (Drosophila) (SCMH1), mRNA [NM_012236]	1.53703	37.5175
ENSG00000162434	JAK1	Homo sapiens Janus kinase 1 (a protein tyrosine kinase) (JAK1), mRNA [NM_002227]	1.53691	87.2226
ENSG00000085872	CHERP	Homo sapiens calcium homeostasis endoplasmic reticulum protein (CHERP), mRNA [NM_006387]	1.53682	45.9585
ENSG00000077348	EXOSC5	Homo sapiens exosome component 5 (EXOSC5), mRNA [NM_020158]	1.53657	12.9639
ENSG00000141756	FKBP10	Homo sapiens FK506 binding protein 10, 65 kDa (FKBP10), mRNA [NM_021939]	1.5364	38.5491
ENSG00000169062	UPF3A	Homo sapiens UPF3 regulator of nonsense transcripts homolog A (yeast) (UPF3A), transcript variant 1, mRNA [NM_023011]	1.53636	18.1095
ENSG00000169062	UPF3A	Homo sapiens UPF3 regulator of nonsense transcripts homolog A (yeast) (UPF3A), transcript variant 1, mRNA [NM_023011]	1.53636	18.1095
ENSG00000164463	LOC153222	Homo sapiens adult retina protein (LOC153222), mRNA [NM_153607]	1.53572	18.6272
ENSG00000155111	CDC2L6	Homo sapiens cell division cycle 2-like 6 (CDK8-like) (CDC2L6), mRNA [NM_015076]	1.53536	27.4007
ENSG00000177600	RPLP2	Homo sapiens ribosomal protein, large P2 (RPLP2), mRNA [NM_001004]	1.53534	134.699
ENSG00000162458	FBLP-1	Homo sapiens filamin-binding LIM protein-1 (FBLP-1), mRNA [NM_017556]	1.53524	58.3649
ENSG00000153574	RPIA	Homo sapiens ribose 5-phosphate isomerase A (ribose 5-phosphate epimerase) (RPIA), mRNA [NM_144563]	1.5349	14.9647
ENSG00000108239	TBC1D12	Homo sapiens partial mRNA for KIAA0608 transcript, 3' UTR. [AJ404330]	1.5349	14.9647
ENSG00000198146	FLJ20582	Homo sapiens hypothetical protein FLJ20582 (FLJ20582), mRNA [NM_014106]	1.53435	24.3145
ENSG00000106443	PHF14	Homo sapiens PHD finger protein 14 (PHF14), transcript variant 2, mRNA [NM_014660]	1.53329	44.8903
ENSG00000157106	SMG1	Homo sapiens PI-3-kinase-related kinase SMG-1 (SMG1), transcript variant 1, mRNA [NM_015092]	1.53328	134.644
ENSG00000157106	SMG1	Homo sapiens PI-3-kinase-related kinase SMG-1 (SMG1), transcript variant 1, mRNA [NM_015092]	1.53328	134.644
ENSG00000185215	TNFAIP2	Homo sapiens tumor necrosis factor, alpha-induced protein 2 (TNFAIP2), mRNA [NM_006291]	1.53313	25.8935
ENSG00000116747	SSA2	Homo sapiens Sjogren syndrome antigen A2 (60kDa, ribonucleoprotein autoantigen SS-A/Ro) (SSA2), mRNA [NM_004600]	1.53279	41.1384
ENSG00000102189	AF173389	Homo sapiens MSTP105 (MST105) mRNA, complete cds. [AF173389]	1.53228	32.1456
ENSG00000102189	EEA1	Homo sapiens early endosome antigen 1, 162kD (EEA1), mRNA [NM_003566]	1.53228	32.1456
ENSG00000121716	PILRB	Homo sapiens paired immunoglobin-like type 2 receptor beta (PILRB), transcript variant 2, mRNA [NM_175047]	1.53206	27.3853
ENSG00000159363	ATP13A2	Homo sapiens ATPase type 13A2 (ATP13A2), mRNA [NM_022089]	1.5318	17.5845
ENSG00000101745	ANKRD12	Homo sapiens ankyrin repeat domain 12 (ANKRD12), mRNA [NM_015208]	1.53176	22.69
ENSG00000107816	LZTS2	Homo sapiens leucine zipper, putative tumor suppressor 2 (LZTS2), mRNA [NM_032429]	1.53169	49.1322
ENSG00000064726	BTBD1	Homo sapiens BTB (POZ) domain containing 1 (BTBD1), mRNA [NM_025238]	1.5315	44.3548
ENSG00000177192	PUS1	Homo sapiens pseudouridylate synthase 1 (PUS1), mRNA [NM_025215]	1.53145	33.7507
ENSG00000196782	MAML3	Homo sapiens mastermind-like 3 (Drosophila) (MAML3), mRNA [NM_018717]	1.5313	18.0937
ENSG00000099821	POLRMT	Homo sapiens polymerase (RNA) mitochondrial (DNA directed) (POLRMT), nuclear gene encoding mitochondrial protein, mRNA [NM_005035]	1.53123	129.087
ENSG00000143384	MCL1	Homo sapiens myeloid cell leukemia sequence 1 (BCL2-related) (MCL1), transcript variant 1, mRNA [NM_021960]	1.53105	216.828
ENSG00000008294	SPAG9	Homo sapiens sperm associated antigen 9 (SPAG9), transcript variant 2, mRNA [NM_172345]	1.53073	86.5425
ENSG00000008294	SPAG9	Homo sapiens sperm associated antigen 9, mRNA (cDNA clone IMAGE:3351321), complete cds. [BC007524]	1.53073	86.5425
ENSG00000107957	SH3MD1	Homo sapiens SH3 multiple domains 1 (SH3MD1), mRNA [NM_014631]	1.53069	92.5781
ENSG00000183605	SFXN4	Homo sapiens sideroflexin 4 (SFXN4), transcript variant 2, mRNA [NM_178867]	1.5305	13.43
ENSG00000167721	FLJ10534	Homo sapiens hypothetical protein FLJ10534 (FLJ10534), mRNA [NM_018128]	1.53032	24.8251
ENSG00000073350	LLGL2	Homo sapiens lethal giant larvae homolog 2 (Drosophila) (LLGL2), mRNA [NM_004524]	1.53023	42.1983
ENSG00000187678	SPRY4	Homo sapiens sprouty homolog 4 (Drosophila) (SPRY4), mRNA [NM_030964]	1.52996	19.6769
ENSG00000164307	ARTS-1	Homo sapiens type 1 tumor necrosis factor receptor shedding aminopeptidase regulator (ARTS-1), mRNA [NM_016442]	1.52969	25.8796
ENSG00000170779	CDCA4	Homo sapiens cell division cycle associated 4 (CDCA4), transcript variant 1, mRNA [NM_017955]	1.52956	20.1813
ENSG00000119509	INVS	Homo sapiens inversin (INVS), transcript variant 1, mRNA [NM_014425]	1.52956	20.1813
ENSG00000168924	LETM1	Homo sapiens leucine zipper-EF-hand containing transmembrane protein 1 (LETM1), mRNA [NM_012318]	1.52951	112.893
ENSG00000183527	DSCR2	Homo sapiens Down syndrome critical region gene 2 (DSCR2), transcript variant 1, mRNA [NM_003720]	1.52934	14.44
ENSG00000125812	ZNF336	Homo sapiens zinc finger protein 336 (ZNF336), mRNA [NM_022482]	1.52919	20.6864
ENSG00000185024	BRF1	Homo sapiens BRF1 homolog, subunit of RNA polymerase III transcription initiation factor IIIB (S. cerevisiae) (BRF1), transcript variant 3, mRNA [NM_145685]	1.52919	20.6864
ENSG00000112658	SRF	Homo sapiens serum response factor (c-fos serum response element-binding transcription factor) (SRF), mRNA [NM_003131]	1.52854	47.4812
ENSG00000203812	HIST2H2AA	Homo sapiens histone 2, H2aa (HIST2H2AA), mRNA [NM_003516]	1.52777	1529.69
ENSG00000136807	CDK9	Homo sapiens cyclin-dependent kinase 9 (CDC2-related kinase) (CDK9), mRNA [NM_001261]	1.52711	45.8719
ENSG00000164053	TREX1	Homo sapiens three prime repair exonuclease 1 (TREX1), transcript variant 5, mRNA [NM_032166]	1.5271	17.0393
ENSG00000164053	TREX1	Homo sapiens three prime repair exonuclease 1 (TREX1), transcript variant 2, mRNA [NM_033627]	1.5271	17.0393
ENSG00000135597	REPS1	Homo sapiens RALBP1 associated Eps domain containing 1 (REPS1), mRNA [NM_031922]	1.52699	38.984
ENSG00000111678	GRCC10	Homo sapiens likely ortholog of mouse gene rich cluster, C10 gene (GRCC10), mRNA [NM_138425]	1.52683	39.499
ENSG00000169925	BRD3	Homo sapiens bromodomain containing 3 (BRD3), mRNA [NM_007371]	1.52675	101.32
ENSG00000115761	FLJ14075	Homo sapiens hypothetical protein FLJ14075 (FLJ14075), mRNA [NM_024894]	1.52673	17.5706
ENSG00000130714	POMT1	Homo sapiens protein-O-mannosyltransferase 1 (POMT1), mRNA [NM_007171]	1.52631	25.8629
ENSG00000109618	SLA/LP	Homo sapiens soluble liver antigen/liver pancreas antigen (SLA/LP), mRNA [NM_016955]	1.52609	26.3531
ENSG00000130382	MLLT1	Homo sapiens myeloid/lymphoid or mixed-lineage leukemia (trithorax homolog, Drosophila); translocated to, 1 (MLLT1), mRNA [NM_005934]	1.52593	34.7668
ENSG00000010810	FYN	Homo sapiens FYN oncogene related to SRC, FGR, YES (FYN), transcript variant 1, mRNA [NM_002037]	1.52549	19.6622
ENSG00000118596	SLC16A7	Homo sapiens solute carrier family 16 (monocarboxylic acid transporters), member 7 (SLC16A7), mRNA [NM_004731]	1.52529	28.3744
ENSG00000007866	TEAD3	Homo sapiens TEA domain family member 3 (TEAD3), mRNA [NM_003214]	1.52522	20.1686
ENSG00000176994	SMCR8	Homo sapiens Smith-Magenis syndrome chromosome region, candidate 8 (SMCR8), mRNA [NM_144775]	1.52482	66.3401
ENSG00000090470	PDCD7	Homo sapiens programmed cell death 7 (PDCD7), mRNA [NM_005707]	1.52472	21.1539
ENSG00000101004	KIAA0980	Homo sapiens KIAA0980 protein (KIAA0980), mRNA [NM_025176]	1.52463	77.1132
ENSG00000198211	MC1R	Homo sapiens melanocortin 1 receptor (alpha melanocyte stimulating hormone receptor) (MC1R), mRNA [NM_002386]	1.52462	202.682
ENSG00000198211	TUBB3	Homo sapiens tubulin, beta 3 (TUBB3), mRNA [NM_006086]	1.52462	202.682
ENSG00000151914	DST	Homo sapiens dystonin (DST), transcript variant 1e, mRNA [NM_001723]	1.52406	143.723
ENSG00000119953	SMNDC1	Homo sapiens survival motor neuron domain containing 1 (SMNDC1), mRNA [NM_005871]	1.52388	13.4185
ENSG00000168397	APG4B	Homo sapiens APG4 autophagy 4 homolog B (S. cerevisiae) (APG4B), transcript variant 2, mRNA [NM_178326]	1.52348	45.316
ENSG00000077238	IL4R	Homo sapiens interleukin 4 receptor (IL4R), transcript variant 1, mRNA [NM_000418]	1.52325	35.8189
ENSG00000107758	PPP3CB	Homo sapiens protein phosphatase 3 (formerly 2B), catalytic subunit, beta isoform (calcineurin A beta) (PPP3CB), mRNA [NM_021132]	1.52296	14.9362
ENSG00000005194	CIAPIN1	Homo sapiens cytokine induced apoptosis inhibitor 1 (CIAPIN1), mRNA [NM_020313]	1.52244	27.8507
ENSG00000167536	MGC23280	Homo sapiens hypothetical protein MGC23280 (MGC23280), mRNA [NM_144683]	1.52114	19.6478
ENSG00000125257	ABCC4	Homo sapiens ATP-binding cassette, sub-family C (CFTR/MRP), member 4 (ABCC4), mRNA [NM_005845]	1.52099	35.2824
ENSG00000133313	CNDP2	Homo sapiens CNDP dipeptidase 2 (metallopeptidase M20 family) (CNDP2), mRNA [NM_018235]	1.52076	36.873
ENSG00000148356	LRSAM1	Homo sapiens leucine rich repeat and sterile alpha motif containing 1 (LRSAM1), transcript variant 1, mRNA [NM_138361]	1.52072	21.1432
ENSG00000165997	ARL8	Homo sapiens ADP-ribosylation factor-like 8 (ARL8), mRNA [NM_178815]	1.52062	54.3589
ENSG00000011566	MAP4K3	Homo sapiens mitogen-activated protein kinase kinase kinase kinase 3 (MAP4K3), mRNA [NM_003618]	1.52048	22.1673
ENSG00000094975	C1orf9	Homo sapiens chromosome 1 open reading frame 9 (C1orf9), mRNA [NM_016227]	1.52041	39.452
ENSG00000101194	C20orf59	Homo sapiens chromosome 20 open reading frame 59 (C20orf59), mRNA [NM_022082]	1.51945	93.4635
ENSG00000198836	OPA1	Homo sapiens optic atrophy 1 (autosomal dominant) (OPA1), nuclear gene encoding mitochondrial protein, transcript variant 8, mRNA [NM_130837]	1.51895	32.0834
ENSG00000137962	PARG1	Homo sapiens PTPL1-associated RhoGAP 1 (PARG1), mRNA [NM_004815]	1.51833	39.4429
ENSG00000176371	ZSCAN2	Homo sapiens zinc finger protein 29 (ZFP29), mRNA [NM_181877]	1.51796	45.8094
ENSG00000176371	ZSCAN2	Homo sapiens zinc finger and SCAN domain containing 2 (ZSCAN2), transcript variant 2, mRNA [NM_017894]	1.51796	45.8094
ENSG00000167447	FLJ10587	Homo sapiens hypothetical protein FLJ10587 (FLJ10587), mRNA [NM_018149]	1.51783	22.426
ENSG00000172239	PAIP1	Homo sapiens poly(A) binding protein interacting protein 1 (PAIP1), transcript variant 1, mRNA [NM_006451]	1.51739	61.4103
ENSG00000172239	PAIP1	Homo sapiens poly(A) binding protein interacting protein 1 (PAIP1), transcript variant 1, mRNA [NM_006451]	1.51739	61.4103
ENSG00000139668	WDFY2	Homo sapiens WD repeat and FYVE domain containing 2 (WDFY2), mRNA [NM_052950]	1.51738	14.4223
ENSG00000117597	MGC29875	Homo sapiens hypothetical protein MGC29875 (MGC29875), mRNA [NM_014388]	1.51691	19.6401
ENSG00000164209	LOC91137	Homo sapiens hypothetical protein BC017169 (LOC91137), mRNA [NM_138773]	1.51688	20.1497
ENSG00000172954	LYCAT	Homo sapiens lysocardiolipin acyltransferase (LYCAT), transcript variant 1, mRNA [NM_182551]	1.51685	20.6503
ENSG00000125430	HS3ST3B1	Homo sapiens heparan sulfate (glucosamine) 3-O-sulfotransferase 3B1 (HS3ST3B1), mRNA [NM_006041]	1.51674	22.6361
ENSG00000127688	GAN	Homo sapiens giant axonal neuropathy (gigaxonin) (GAN), mRNA [NM_022041]	1.51659	26.3097
ENSG00000115568	ZNF142	Homo sapiens zinc finger protein 142 (clone pHZ-49) (ZNF142), mRNA [NM_005081]	1.51657	26.817
ENSG00000155034	FBXL18	Homo sapiens cDNA FLJ11467 fis, clone HEMBA1001647. [AK021529]	1.51655	27.3141
ENSG00000155034	FBXL18	Homo sapiens F-box and leucine-rich repeat protein 18 (FBXL18), mRNA [NM_024963]	1.51655	27.3141
ENSG00000103111	HSRG1	Homo sapiens mRNA for KIAA0872 protein, partial cds. [AB020679]	1.51632	37.3604
ENSG00000103657	HERC1	Homo sapiens hect (homologous to the E6-AP (UBE3A) carboxyl terminus) domain and RCC1 (CHC1)-like domain (RLD) 1 (HERC1), mRNA [NM_003922]	1.51624	42.0942
ENSG00000228315	LOC91316	Homo sapiens cDNA FLJ43820 fis, clone TESTI4002202, moderately similar to Lambda L-chain C region. [AK125808]	1.51619	46.3067
ENSG00000142207	C21orf108	Homo sapiens chromosome 21 C21orf108 mRNA, partial cds. [AF231919]	1.51618	47.3897
ENSG00000148498	PARD3	Homo sapiens atypical PKC isotype-specific interacting protein long variant mRNA, complete cds. [AF196185]	1.51602	70.4718
ENSG00000205339	IPO7	Homo sapiens importin 7 (IPO7), mRNA [NM_006391]	1.51504	89.0335
ENSG00000090316	MAEA	Homo sapiens macrophage erythroblast attacher (MAEA), mRNA [NM_005882]	1.51489	72.102
ENSG00000141448	GATA6	Homo sapiens GATA binding protein 6 (GATA6), mRNA [NM_005257]	1.51411	35.7695
ENSG00000141448	GATA6	H.sapiens mRNA for GATA-6 DNA-binding protein. [X95701]	1.51411	35.7695
ENSG00000100029	PES1	Homo sapiens pescadillo homolog 1, containing BRCT domain (zebrafish) (PES1), mRNA [NM_014303]	1.51374	113.092
ENSG00000178057	DKFZP564J0123	Homo sapiens nuclear protein E3-3 (DKFZP564J0123), transcript variant 5, mRNA [NM_199417]	1.51371	69.3964
ENSG00000009413	REV3L	Homo sapiens REV3-like, catalytic subunit of DNA polymerase zeta (yeast) (REV3L), mRNA [NM_002912]	1.51363	27.3064
ENSG00000170113	NIPA1	Homo sapiens non imprinted in Prader-Willi/Angelman syndrome 1 (NIPA1), mRNA [NM_144599]	1.51314	22.1475
ENSG00000108262	GIT1	Homo sapiens G protein-coupled receptor kinase interactor 1 (GIT1), mRNA [NM_014030]	1.51286	47.8846
ENSG00000214063	TM4SF7	Homo sapiens transmembrane 4 superfamily member 7 (TM4SF7), mRNA [NM_003271]	1.5128	19.6309
ENSG00000006282	SSP411	Homo sapiens sperm protein SSP411 (SSP411), mRNA [NM_022827]	1.51255	18.0504
ENSG00000070756	PABPC1	Homo sapiens poly(A) binding protein, cytoplasmic 1 (PABPC1), mRNA [NM_002568]	1.51241	88.1897
ENSG00000081019	RSBN1	Homo sapiens round spermatid basic protein 1 (RSBN1), mRNA [NM_018364]	1.51174	34.1523
ENSG00000062822	POLD1	Homo sapiens polymerase (DNA directed), delta 1, catalytic subunit 125kDa (POLD1), mRNA [NM_002691]	1.51141	67.156
ENSG00000179588	ZFPM1	Homo sapiens zinc finger protein, multitype 1 (ZFPM1), mRNA [NM_153813]	1.51085	27.8061
ENSG00000139697	SBNO1	Homo sapiens cDNA FLJ10701 fis, clone NT2RP3000690. [AK001563]	1.51076	27.2987
ENSG00000116691	FLJ12438	Homo sapiens hypothetical protein FLJ12438 (FLJ12438), mRNA [NM_021933]	1.51067	26.7997
ENSG00000128228	SDF2L1	Homo sapiens stromal cell-derived factor 2-like 1 (SDF2L1), mRNA [NM_022044]	1.51057	26.2944
ENSG00000100304	KIAA0153	Homo sapiens KIAA0153 protein (KIAA0153), mRNA [NM_015140]	1.51036	69.9
ENSG00000113742	CPEB4	Homo sapiens cytoplasmic polyadenylation element binding protein 4 (CPEB4), mRNA [NM_030627]	1.50983	63.4956
ENSG00000130489	SCO2	Homo sapiens SCO cytochrome oxidase deficient homolog 2 (yeast) (SCO2), nuclear gene encoding mitochondrial protein, mRNA [NM_005138]	1.50961	22.1381
ENSG00000107651	SEC23IP	Homo sapiens SEC23 interacting protein (SEC23IP), mRNA [NM_007190]	1.50907	32.036
ENSG00000072609	CHFR	Homo sapiens checkpoint with forkhead and ring finger domains (CHFR), mRNA [NM_018223]	1.50896	31.4816
ENSG00000172164	SNTB1	Homo sapiens syntrophin, beta 1 (dystrophin-associated protein A1, 59kDa, basic component 1) (SNTB1), mRNA [NM_021021]	1.50791	109.181
ENSG00000091127	FLJ20485	Homo sapiens hypothetical protein FLJ20485 (FLJ20485), mRNA [NM_019042]	1.50732	25.2628
ENSG00000100124	LOC129138	Homo sapiens hypothetical protein BC014641 (LOC129138), mRNA [NM_138797]	1.50722	15.9561
ENSG00000001084	GCLC	Homo sapiens glutamate-cysteine ligase, catalytic subunit (GCLC), mRNA [NM_001498]	1.50693	15.4254
ENSG00000001084	GCLC	Human gamma-glutamylcysteine synthetase (GCS) mRNA, complete cds. [M90656]	1.50693	15.4254
ENSG00000138698	RAP1GDS1	Homo sapiens RAP1, GTP-GDP dissociation stimulator 1 (RAP1GDS1), mRNA [NM_021159]	1.50663	14.9126
ENSG00000158006	PAFAH2	Homo sapiens platelet-activating factor acetylhydrolase 2, 40kDa (PAFAH2), mRNA [NM_000437]	1.50663	14.9126
ENSG00000178498	DTX3	Homo sapiens deltex 3 homolog (Drosophila) (DTX3), mRNA [NM_178502]	1.50593	21.5991
ENSG00000133789	SWAP70	Homo sapiens SWAP-70 protein (SWAP70), mRNA [NM_015055]	1.50544	20.6208
ENSG00000167987	VPS37C	Homo sapiens vacuolar protein sorting 37C (yeast) (VPS37C), mRNA [NM_017966]	1.50504	34.1251
ENSG00000185104	FAF1	Homo sapiens Fas (TNFRSF6) associated factor 1 (FAF1), transcript variant 1, mRNA [NM_007051]	1.50488	33.6009
ENSG00000179950	SIAHBP1	Homo sapiens fuse-binding protein-interacting repressor (SIAHBP1), transcript variant 2, mRNA [NM_014281]	1.5045	53.193
ENSG00000131626	PPFIA1	Homo sapiens protein tyrosine phosphatase, receptor type, f polypeptide (PTPRF), interacting protein (liprin), alpha 1 (PPFIA1), transcript variant 2, mRNA [NM_003626]	1.50442	102.031
ENSG00000131626	PPFIA1	Homo sapiens protein tyrosine phosphatase, receptor type, f polypeptide (PTPRF), interacting protein (liprin), alpha 1 (PPFIA1), transcript variant 1, mRNA [NM_177423]	1.50442	102.031
ENSG00000165782	C14orf9	Homo sapiens chromosome 14 open reading frame 9 (C14orf9), mRNA [NM_144568]	1.50287	34.1188
ENSG00000130312	MRPL34	Homo sapiens mitochondrial ribosomal protein L34 (MRPL34), nuclear gene encoding mitochondrial protein, mRNA [NM_023937]	1.50278	22.1219
ENSG00000113504	SLC12A7	Homo sapiens solute carrier family 12 (potassium/chloride transporters), member 7 (SLC12A7), mRNA [NM_006598]	1.50262	50.9925
ENSG00000156983	BRPF1	Homo sapiens bromodomain and PHD finger containing, 1 (BRPF1), transcript variant 2, mRNA [NM_004634]	1.50258	74.6651
ENSG00000124193	SFRS6	Homo sapiens splicing factor, arginine/serine-rich 6 (SFRS6), mRNA [NM_006275]	1.50235	97.0424
ENSG00000160294	MCM3AP	Homo sapiens MCM3 minichromosome maintenance deficient 3 (S. cerevisiae) associated protein (MCM3AP), mRNA [NM_003906]	1.50187	53.6994
ENSG00000151065	DCP1B	Homo sapiens DCP1 decapping enzyme homolog B (S. cerevisiae) (DCP1B), mRNA [NM_152640]	1.50169	8.55213
ENSG00000110925	C12orf22	Homo sapiens chromosome 12 open reading frame 22 (C12orf22), mRNA [NM_030809]	1.50162	30.9212
ENSG00000114999	TTL	Homo sapiens tubulin tyrosine ligase (TTL), mRNA [NM_153712]	1.50042	38.3316
ENSG00000180104	SEC6L1	Homo sapiens SEC6-like 1 (S. cerevisiae) (SEC6L1), mRNA [NM_007277]	1.49987	18.0319
ENSG00000157827	FMNL2	Homo sapiens formin-like 2 (FMNL2), transcript variant 4, mRNA [NM_001004417]	1.49976	70.3195
ENSG00000106211	HSPB1	Homo sapiens heat shock 27kDa protein 1 (HSPB1), mRNA [NM_001540]	1.49912	229.533
ENSG00000113013	HSPA9B	Homo sapiens heat shock 70kDa protein 9B (mortalin-2) (HSPA9B), nuclear gene encoding mitochondrial protein, mRNA [NM_004134]	1.49912	229.533
ENSG00000109906	ZBTB16	Homo sapiens zinc finger and BTB domain containing 16 (ZBTB16), mRNA [NM_006006]	1.4991	21.5895
ENSG00000101126	ADNP	Homo sapiens activity-dependent neuroprotector (ADNP), transcript variant 1, mRNA [NM_015339]	1.49902	30.3779
ENSG00000174915	PTDSS2	Homo sapiens phosphatidylserine synthase 2 (PTDSS2), mRNA [NM_030783]	1.49871	21.1021
ENSG00000130165	MGC4549	Homo sapiens hypothetical protein MGC4549 (MGC4549), mRNA [NM_032377]	1.49856	25.2427
ENSG00000184897	H1FX	Homo sapiens H1 histone family, member X (H1FX), mRNA [NM_006026]	1.49834	145.371
ENSG00000104081	BMF	Homo sapiens Bcl2 modifying factor (BMF), transcript variant 2, mRNA [NM_033503]	1.49808	76.2854
ENSG00000163605	PPP4R2	Homo sapiens protein phosphatase 4, regulatory subunit 2 (PPP4R2), mRNA [NM_174907]	1.49786	20.1133
ENSG00000142871	CYR61	Homo sapiens cysteine-rich, angiogenic inducer, 61 (CYR61), mRNA [NM_001554]	1.49728	15.4151
ENSG00000172732	MUS81	Homo sapiens MUS81 endonuclease homolog (yeast) (MUS81), mRNA [NM_025128]	1.49721	27.2712
ENSG00000174282	ZBTB4	Homo sapiens zinc finger and BTB domain containing 4 (ZBTB4), mRNA [NM_020899]	1.49721	27.2712
ENSG00000118900	UBN1	Homo sapiens ubinuclein 1 (UBN1), mRNA [NM_016936]	1.49681	42.5209
ENSG00000109065	EBSP	Homo sapiens embryo brain specific protein (EBSP), mRNA [NM_015654]	1.49638	29.8545
ENSG00000099331	MYO9B	Homo sapiens myosin IXB (MYO9B), mRNA [NM_004145]	1.49612	103.576
ENSG00000214706	IFRD2	Homo sapiens interferon-related developmental regulator 2 (IFRD2), mRNA [NM_006764]	1.49562	47.2643
ENSG00000117724	CENPF	Homo sapiens centromere protein F, 350/400ka (mitosin) (CENPF), mRNA [NM_016343]	1.49542	61.7574
ENSG00000197114	ZGPAT	Homo sapiens zinc finger, CCCH-type with G patch domain (ZGPAT), transcript variant 2, mRNA [NM_181484]	1.49485	20.6052
ENSG00000197114	ZGPAT	Homo sapiens zinc finger, CCCH-type with G patch domain (ZGPAT), transcript variant 3, mRNA [NM_181485]	1.49485	20.6052
ENSG00000181852	RNF41	Homo sapiens ring finger protein 41 (RNF41), transcript variant 2, mRNA [NM_194358]	1.49452	34.0966
ENSG00000005810	MYCBP2	Homo sapiens MYC binding protein 2 (MYCBP2), mRNA [NM_015057]	1.49451	23.658
ENSG00000196372	ASB13	Homo sapiens ankyrin repeat and SOCS box-containing 13 (ASB13), mRNA [NM_024701]	1.4945	13.3889
ENSG00000106683	LIMK1	Homo sapiens LIM domain kinase 1 (LIMK1), transcript variant 1, mRNA [NM_002314]	1.4945	13.3889
ENSG00000103363	TCEB2	Homo sapiens transcription elongation factor B (SIII), polypeptide 2 (18kDa, elongin B) (TCEB2), transcript variant 1, mRNA [NM_007108]	1.49433	37.2659
ENSG00000158863	RAI16	Homo sapiens retinoic acid induced 16 (RAI16), mRNA [NM_022749]	1.4938	19.6
ENSG00000177731	FLII	Homo sapiens flightless I homolog (Drosophila) (FLII), mRNA [NM_002018]	1.49378	109.006
ENSG00000040933	INPP4A	Homo sapiens inositol polyphosphate-4-phosphatase, type I, 107kDa (INPP4A), transcript variant a, mRNA [NM_004027]	1.49356	32.5125
ENSG00000163297	ANTXR2	Homo sapiens anthrax toxin receptor 2 (ANTXR2), mRNA [NM_058172]	1.49346	35.6939
ENSG00000154380	ENAH	Homo sapiens enabled homolog (Drosophila) (ENAH), transcript variant 1, mRNA [NM_001008493]	1.49343	267.982
ENSG00000154380	ENAH	Homo sapiens enabled homolog (Drosophila) (ENAH), transcript variant 2, mRNA [NM_018212]	1.49343	267.982
ENSG00000146072	TNFRSF21	Homo sapiens tumor necrosis factor receptor superfamily, member 21 (TNFRSF21), mRNA [NM_014452]	1.49332	28.7802
ENSG00000173486	FKBP2	Homo sapiens FK506 binding protein 2, 13kDa (FKBP2), transcript variant 1, mRNA [NM_004470]	1.49269	15.4151
ENSG00000179899	PHC1	Homo sapiens polyhomeotic-like 1 (Drosophila), mRNA (cDNA clone MGC:87926 IMAGE:5788132), complete cds. [BC073964]	1.49205	21.0993
ENSG00000179899	PHC1	Homo sapiens polyhomeotic-like 1 (Drosophila) (PHC1), mRNA [NM_004426]	1.49205	21.0993
ENSG00000160685	ZFP67	Homo sapiens zinc finger protein 67 homolog (mouse) (ZFP67), mRNA [NM_015872]	1.49161	54.1593
ENSG00000134815	DHX34	Homo sapiens DEAH (Asp-Glu-Ala-His) box polypeptide 34 (DHX34), transcript variant 1, mRNA [NM_014681]	1.49147	32.5125
ENSG00000148411	BTBD14A	Homo sapiens BTB (POZ) domain containing 14A (BTBD14A), mRNA [NM_144653]	1.49145	44.6407
ENSG00000135823	STX6	Homo sapiens syntaxin 6 (STX6), mRNA [NM_005819]	1.49125	26.2615
ENSG00000113448	PDE4D	Homo sapiens phosphodiesterase 4D, cAMP-specific (phosphodiesterase E3 dunce homolog, Drosophila) (PDE4D), mRNA [NM_006203]	1.49096	28.7786
ENSG00000113448	PDE4D	Homo sapiens phosphodiesterase 4D, cAMP-specific (phosphodiesterase E3 dunce homolog, Drosophila), mRNA (cDNA clone IMAGE:4280941), complete cds. [BC008390]	1.49096	28.7786
ENSG00000180185	FAHD1	Homo sapiens fumarylacetoacetate hydrolase domain containing 1 (FAHD1), mRNA [NM_031208]	1.4909	20.1105
ENSG00000088356	PDRG1	Homo sapiens p53 and DNA damage regulated 1 (PDRG1), mRNA [NM_030815]	1.4909	20.1105
ENSG00000120798	NR2C1	Homo sapiens nuclear receptor subfamily 2, group C, member 1 (NR2C1), mRNA [NM_003297]	1.49063	16.9809
ENSG00000115170	ACVR1	Homo sapiens activin A receptor, type I (ACVR1), mRNA [NM_001105]	1.49063	16.9809
ENSG00000184205	TSPYL2	Homo sapiens TSPY-like 2 (TSPYL2), mRNA [NM_022117]	1.49063	16.9809
ENSG00000052841	TTC17	Homo sapiens HSPC313 mRNA, partial cds. [AF161431]	1.49034	36.7455
ENSG00000182952	HMGN4	Homo sapiens high mobility group nucleosomal binding domain 4 (HMGN4), mRNA [NM_006353]	1.49023	13.892
ENSG00000125901	MRPS26	Homo sapiens mitochondrial ribosomal protein S26 (MRPS26), nuclear gene encoding mitochondrial protein, mRNA [NM_030811]	1.49014	53.6554
ENSG00000168298	HIST1H1E	Homo sapiens histone 1, H1e (HIST1H1E), mRNA [NM_005321]	1.48997	457.576
ENSG00000172725	CORO1B	Homo sapiens coronin, actin binding protein, 1B (CORO1B), mRNA [NM_020441]	1.4899	224.354
ENSG00000174021	GNG5	Homo sapiens guanine nucleotide binding protein (G protein), gamma 5 (GNG5), mRNA [NM_005274]	1.48981	24.7032
ENSG00000131187	F12	Homo sapiens coagulation factor XII (Hageman factor) (F12), mRNA [NM_000505]	1.4894	32.5125
ENSG00000176407	KCMF1	Homo sapiens potassium channel modulatory factor 1 (KCMF1), mRNA [NM_020122]	1.48915	40.3752
ENSG00000100105	ZNF278	Homo sapiens zinc finger protein 278 (ZNF278), transcript variant 1, mRNA [NM_014323]	1.48912	68.1324
ENSG00000085365	SCAMP1	Homo sapiens secretory carrier membrane protein 1 (SCAMP1), transcript variant 2, mRNA [NM_052822]	1.48884	21.0993
ENSG00000160789	LMNA	Homo sapiens lamin A/C (LMNA), transcript variant 2, mRNA [NM_005572]	1.48872	92.0101
ENSG00000173540	GMPPB	Homo sapiens GDP-mannose pyrophosphorylase B (GMPPB), transcript variant 1, mRNA [NM_013334]	1.4886	31.4284
ENSG00000105835	PBEF1	Homo sapiens pre-B-cell colony enhancing factor 1 (PBEF1), transcript variant 1, mRNA [NM_005746]	1.4872	55.2359
ENSG00000101997	CXorf37	Homo sapiens chromosome X open reading frame 37 (CXorf37), mRNA [NM_014008]	1.48638	14.4001
ENSG00000184260	HIST2H2AC	Homo sapiens histone 2, H2ac (HIST2H2AC), mRNA [NM_003517]	1.48618	842.187
ENSG00000059769	GNG10	Homo sapiens guanine nucleotide binding protein (G protein), gamma 10 (GNG10), mRNA [NM_004125]	1.48612	19.06
ENSG00000076924	XAB2	Homo sapiens XPA binding protein 2 (XAB2), mRNA [NM_020196]	1.48588	69.7406
ENSG00000136935	GOLGA1	Homo sapiens golgi autoantigen, golgin subfamily a, 1 (GOLGA1), mRNA [NM_002077]	1.4858	16.4553
ENSG00000169957	FLJ23436	Homo sapiens hypothetical protein FLJ23436 (FLJ23436), mRNA [NM_024671]	1.48554	39.8406
ENSG00000100401	RANGAP1	Homo sapiens Ran GTPase activating protein 1 (RANGAP1), mRNA [NM_002883]	1.48517	153.457
ENSG00000141971	LOC93343	Homo sapiens hypothetical protein BC011840 (LOC93343), mRNA [NM_138401]	1.485	20.6052
ENSG00000111364	DDX55	Homo sapiens DEAD (Asp-Glu-Ala-Asp) box polypeptide 55 (DDX55), mRNA [NM_020936]	1.4849	15.946
ENSG00000082213	FLJ11193	Homo sapiens hypothetical protein FLJ11193 (FLJ11193), mRNA [NM_018356]	1.4849	15.946
ENSG00000178950	GAK	Homo sapiens cyclin G associated kinase (GAK), mRNA [NM_005255]	1.48468	52.5566
ENSG00000129128	SPCS3	Homo sapiens signal peptidase complex subunit 3 homolog (S. cerevisiae) (SPCS3), mRNA [NM_021928]	1.48441	45.1299
ENSG00000100523	DDHD1	Homo sapiens DDHD domain containing 1 (DDHD1), mRNA [NM_030637]	1.48425	13.3889
ENSG00000184990	SIVA	Homo sapiens CD27-binding (Siva) protein (SIVA), transcript variant 1, mRNA [NM_006427]	1.48425	13.3889
ENSG00000166822	LOC124491	Homo sapiens LOC124491 (LOC124491), mRNA [NM_145254]	1.48369	17.5109
ENSG00000147874	FAM29A	Homo sapiens family with sequence similarity 29, member A (FAM29A), mRNA [NM_017645]	1.48359	28.2409
ENSG00000174744	BRMS1	Homo sapiens breast cancer metastasis suppressor 1 (BRMS1), mRNA [NM_015399]	1.48292	100.753
ENSG00000114767	RNU3IP2	Homo sapiens RNA, U3 small nucleolar interacting protein 2 (RNU3IP2), mRNA [NM_004704]	1.48285	34.0874
ENSG00000110583	FLJ13848	Homo sapiens hypothetical protein FLJ13848 (FLJ13848), mRNA [NM_024771]	1.48257	23.111
ENSG00000100612	DHRS7	Homo sapiens dehydrogenase/reductase (SDR family) member 7 (DHRS7), mRNA [NM_016029]	1.48231	41.9695
ENSG00000112773	FAM46A	Homo sapiens family with sequence similarity 46, member A (FAM46A), mRNA [NM_017633]	1.48191	30.8909
ENSG00000179562	GCC1	Homo sapiens GRIP and coiled-coil domain containing 1 (GCC1), mRNA [NM_024523]	1.48189	24.7032
ENSG00000141349	G6PC3	Homo sapiens glucose 6 phosphatase, catalytic, 3 (G6PC3), mRNA [NM_138387]	1.48187	20.6052
ENSG00000185504	FLJ22175	Homo sapiens hypothetical protein FLJ22175 (FLJ22175), mRNA [NM_025161]	1.48186	18.5316
ENSG00000148110	FLJ14753	Homo sapiens hypothetical protein FLJ14753 (FLJ14753), mRNA [NM_032558]	1.48184	16.4553
ENSG00000118707	TGIF2	Homo sapiens TGFB-induced factor 2 (TALE family homeobox) (TGIF2), mRNA [NM_021809]	1.48152	38.7965
ENSG00000101558	VAPA	Homo sapiens VAMP (vesicle-associated membrane protein)-associated protein A, 33kDa (VAPA), transcript variant 1, mRNA [NM_003574]	1.48111	92.5316
ENSG00000101294	HM13	Homo sapiens histocompatibility (minor) 13 (HM13), transcript variant 2, mRNA [NM_178580]	1.48038	150.661
ENSG00000185658	C21orf87	Homo sapiens C21orf87 protein (C21orf87) mRNA, complete cds. [AF426265]	1.48034	39.3088
ENSG00000185658	WDR9	Homo sapiens WD repeat domain 9 (WDR9), transcript variant 1, mRNA [NM_018963]	1.48034	39.3088
ENSG00000103168	TAF1C	Homo sapiens TATA box binding protein (TBP)-associated factor, RNA polymerase I, C, 110kDa (TAF1C), transcript variant 1, mRNA [NM_005679]	1.48002	25.2272
ENSG00000039523	FLJ13725	Homo sapiens hypothetical protein FLJ13725 (FLJ13725), mRNA [NM_024519]	1.47985	23.111
ENSG00000154144	TBRG1	Homo sapiens transforming growth factor beta regulator 1 (TBRG1), mRNA [NM_032811]	1.47976	15.4151
ENSG00000171617	ENC1	Homo sapiens ectodermal-neural cortex (with BTB-like domain) (ENC1), mRNA [NM_003633]	1.47933	36.2028
ENSG00000033867	SLC4A7	Homo sapiens solute carrier family 4, sodium bicarbonate cotransporter, member 7 (SLC4A7), mRNA [NM_003615]	1.47923	63.3595
ENSG00000099899	HTF9C	Homo sapiens HpaII tiny fragments locus 9C (HTF9C), transcript variant 2, mRNA [NM_182984]	1.47915	28.2409
ENSG00000105732	ZNF574	Homo sapiens zinc finger protein 574 (ZNF574), mRNA [NM_022752]	1.47892	26.2588
ENSG00000087076	DHRS10	Homo sapiens dehydrogenase/reductase (SDR family) member 10 (DHRS10), mRNA [NM_016246]	1.47865	24.1827
ENSG00000083642	APRIN	Homo sapiens androgen-induced proliferation inhibitor (APRIN), mRNA [NM_015032]	1.47834	22.1156
ENSG00000151292	CSNK1G3	Homo sapiens casein kinase 1, gamma 3 (CSNK1G3), mRNA [NM_004384]	1.47799	16.4553
ENSG00000135932	CAB39	Homo sapiens calcium binding protein 39 (CAB39), mRNA [NM_016289]	1.47765	39.8406
ENSG00000099624	ATP5D	Homo sapiens ATP synthase, H+ transporting, mitochondrial F1 complex, delta subunit (ATP5D), nuclear gene encoding mitochondrial protein, transcript variant 1, mRNA [NM_001687]	1.47737	34.0874
ENSG00000005700	IBTK	Homo sapiens inhibitor of Bruton agammaglobulinemia tyrosine kinase (IBTK), mRNA [NM_015525]	1.47736	54.1457
ENSG00000139617	LOC88523	Homo sapiens CG016 (LOC88523), mRNA [NM_033111]	1.47717	23.111
ENSG00000139617	PFAAP5	Homo sapiens phosphonoformate immuno-associated protein 5 (PFAAP5), mRNA [NM_014887]	1.47717	23.111
ENSG00000105355	M6PRBP1	Homo sapiens mannose-6-phosphate receptor binding protein 1 (M6PRBP1), mRNA [NM_005817]	1.47683	78.9185
ENSG00000114850	SSR3	Homo sapiens signal sequence receptor, gamma (translocon-associated protein gamma) (SSR3), mRNA [NM_007107]	1.4765	65.4774
ENSG00000173530	TNFRSF10D	Homo sapiens tumor necrosis factor receptor superfamily, member 10d, decoy with truncated death domain (TNFRSF10D), mRNA [NM_003840]	1.47545	35.6836
ENSG00000135069	PSAT1	Homo sapiens phosphoserine aminotransferase 1 (PSAT1), transcript variant 1, mRNA [NM_058179]	1.47482	203.218
ENSG00000173218	VANGL1	Homo sapiens vang-like 1 (van gogh, Drosophila) (VANGL1), mRNA [NM_138959]	1.47472	13.3918
ENSG00000173218	VANGL1	Homo sapiens vang-like 1 (van gogh, Drosophila), mRNA (cDNA clone IMAGE:2984856), complete cds. [BC000907]	1.47472	13.3918
ENSG00000130177	CDC16	Homo sapiens CDC16 cell division cycle 16 homolog (S. cerevisiae) (CDC16), mRNA [NM_003903]	1.47446	14.9097
ENSG00000123146	CD97	Homo sapiens CD97 antigen (CD97), transcript variant 1, mRNA [NM_078481]	1.47446	14.9097
ENSG00000136490	MGC10986	Homo sapiens hypothetical protein MGC10986 (MGC10986), mRNA [NM_030576]	1.47409	18.0305
ENSG00000113407	TARS	Homo sapiens threonyl-tRNA synthetase (TARS), mRNA [NM_152295]	1.47365	70.2436
ENSG00000169564	PCBP1	Homo sapiens poly(rC) binding protein 1 (PCBP1), mRNA [NM_006196]	1.47361	155.083
ENSG00000108091	CCDC6	H4(D10S170)=putative cytoskeletal protein [human, thyroid, mRNA, 3011 nt]. [S72869]	1.47348	27.2625
ENSG00000130707	ASS	Homo sapiens argininosuccinate synthetase (ASS), transcript variant 2, mRNA [NM_054012]	1.47344	140.816
ENSG00000176208	FLJ12735	Homo sapiens hypothetical protein FLJ12735 (FLJ12735), mRNA [NM_024857]	1.47305	15.9499
ENSG00000102753	KPNA3	Homo sapiens karyopherin alpha 3 (importin alpha 4) (KPNA3), mRNA [NM_002267]	1.47286	22.1201
ENSG00000144224	UBXD2	Homo sapiens UBX domain containing 2 (UBXD2), mRNA [NM_014607]	1.47223	64.4457
ENSG00000103197	TSC2	Homo sapiens tuberous sclerosis 2 (TSC2), transcript variant 1, mRNA [NM_000548]	1.47211	34.0903
ENSG00000145041	VprBP	Homo sapiens Vpr-binding protein (VprBP), mRNA [NM_014703]	1.47195	21.5885
ENSG00000152894	PTPRK	Homo sapiens protein tyrosine phosphatase, receptor type, K (PTPRK), mRNA [NM_002844]	1.47184	54.15
ENSG00000104833	TUBB4	Homo sapiens tubulin, beta 4 (TUBB4), mRNA [NM_006087]	1.47102	109.496
ENSG00000119718	EIF2B2	Homo sapiens eukaryotic translation initiation factor 2B, subunit 2 beta, 39kDa (EIF2B2), mRNA [NM_014239]	1.4709	19.6041
ENSG00000153207	ELYS	Homo sapiens ELYS transcription factor-like protein TMBS62 (ELYS), mRNA [NM_015446]	1.47059	70.7729
ENSG00000135049	AGTPBP1	Homo sapiens ATP/GTP binding protein 1 (AGTPBP1), mRNA [NM_015239]	1.46984	19.0724
ENSG00000081692	FLJ12517	Homo sapiens hypothetical protein FLJ12517 (FLJ12517), mRNA [NM_023007]	1.46981	26.2634
ENSG00000132394	SELB	Homo sapiens elongation factor for selenoprotein translation (SELB), mRNA [NM_021937]	1.46981	26.2634
ENSG00000159164	SV2A	Homo sapiens synaptic vesicle glycoprotein 2A (SV2A), mRNA [NM_014849]	1.46933	15.9546
ENSG00000157227	MMP14	Homo sapiens matrix metalloproteinase 14 (membrane-inserted) (MMP14), mRNA [NM_004995]	1.46923	52.0448
ENSG00000186660	ZFP91	Homo sapiens zinc finger protein 91 homolog (mouse) (ZFP91), transcript variant 1, mRNA [NM_053023]	1.46871	49.9157
ENSG00000172262	ZNF131	Human zinc finger protein ZNF131 mRNA, partial cds. [U09410]	1.46826	21.1046
ENSG00000104960	PTOV1	Homo sapiens prostate tumor overexpressed gene 1 (PTOV1), mRNA [NM_017432]	1.46786	48.8671
ENSG00000139131	CGI-04	Homo sapiens CGI-04 protein (CGI-04), mRNA [NM_015936]	1.46746	13.9056
ENSG00000015171	ZMYND11	Homo sapiens zinc finger, MYND domain containing 11 (ZMYND11), transcript variant 1, mRNA [NM_006624]	1.4674	28.7868
ENSG00000143702	KAB	Homo sapiens KARP-1-binding protein (KAB), mRNA [NM_014812]	1.46732	82.2486
ENSG00000198837	KIAA0476	Homo sapiens mRNA for KIAA0476 protein, partial cds. [AB007945]	1.46724	57.9579
ENSG00000120694	HSPH1	Homo sapiens heat shock 105kDa/110kDa protein 1 (HSPH1), mRNA [NM_006644]	1.46714	38.3239
ENSG00000163608	C3orf17	Homo sapiens chromosome 3 open reading frame 17 (C3orf17), mRNA [NM_015412]	1.46661	21.5928
ENSG00000128159	TUBGCP6	Homo sapiens tubulin, gamma complex associated protein 6 (TUBGCP6), transcript variant 1, mRNA [NM_020461]	1.46632	45.6762
ENSG00000198060	2011-03-05	Homo sapiens membrane-associated ring finger (C3HC4) 5 (MARCH5), mRNA [NM_017824]	1.46631	17.5282
ENSG00000165175	MID1IP1	Homo sapiens MID1 interacting protein 1 (gastrulation specific G12-like (zebrafish)) (MID1IP1), mRNA [NM_021242]	1.46566	84.3782
ENSG00000161036	DKFZp434K1815	Homo sapiens hypothetical protein DKFZp434K1815 (DKFZp434K1815), mRNA [NM_152892]	1.46563	18.5451
ENSG00000068024	HDAC4	Homo sapiens histone deacetylase 4 (HDAC4), mRNA [NM_006037]	1.46557	21.1095
ENSG00000124574	ABCC10	Homo sapiens ATP-binding cassette, sub-family C (CFTR/MRP), member 10 (ABCC10), mRNA [NM_033450]	1.46553	23.6677
ENSG00000127527	EPS15L1	Homo sapiens epidermal growth factor receptor pathway substrate 15-like 1 (EPS15L1), mRNA [NM_021235]	1.46507	27.2753
ENSG00000149541	B3GAT3	Homo sapiens beta-1,3-glucuronyltransferase 3 (glucuronosyltransferase I) (B3GAT3), mRNA [NM_012200]	1.46463	25.7754
ENSG00000148297	SURF5	Homo sapiens surfeit 5 (SURF5), transcript variant b, mRNA [NM_133640]	1.46455	59.611
ENSG00000035687	ADSS	Homo sapiens adenylosuccinate synthase (ADSS), mRNA [NM_001126]	1.46423	38.3307
ENSG00000139116	KIF21A	Homo sapiens kinesin family member 21A (KIF21A), mRNA [NM_017641]	1.46396	48.3308
ENSG00000123159	RGS19IP1	Homo sapiens regulator of G-protein signalling 19 interacting protein 1 (RGS19IP1), transcript variant 1, mRNA [NM_005716]	1.4634	64.4775
ENSG00000145050	ARMET	Homo sapiens arginine-rich, mutated in early stage tumors (ARMET), mRNA [NM_006010]	1.46339	45.1642
ENSG00000139146	C12orf14	Homo sapiens chromosome 12 open reading frame 14 (C12orf14), mRNA [NM_021238]	1.46332	61.7574
ENSG00000132361	KIAA0664	Homo sapiens KIAA0664 protein (KIAA0664), mRNA [NM_015229]	1.46318	103.019
ENSG00000158874	APOA2	Homo sapiens apolipoprotein A-II (APOA2), mRNA [NM_001643]	1.46301	321.253
ENSG00000150991	UBC	Homo sapiens ubiquitin C (UBC), mRNA [NM_021009]	1.46247	2667.76
ENSG00000028203	VEZATIN	Homo sapiens transmembrane protein vezatin (VEZATIN), mRNA [NM_017599]	1.46219	23.14
ENSG00000155640	C10orf12	Homo sapiens chromosome 10 open reading frame 12 (C10orf12), mRNA [NM_015652]	1.46173	17.0064
ENSG00000198276	UCKL1	Homo sapiens uridine-cytidine kinase 1-like 1 (UCKL1), mRNA [NM_017859]	1.46173	17.0064
ENSG00000204178	FLJ10747	Homo sapiens hypothetical protein FLJ10747 (FLJ10747), mRNA [NM_018202]	1.46116	22.6127
ENSG00000178605	GTPBP6	Homo sapiens GTP binding protein 6 (putative) (GTPBP6), mRNA [NM_012227]	1.4611	14.4225
ENSG00000136205	TENS1	Homo sapiens tensin-like SH2 domain containing 1 (TENS1), mRNA [NM_022748]	1.4611	115.554
ENSG00000140992	PDPK1	Homo sapiens 3-phosphoinositide dependent protein kinase-1 (PDPK1), mRNA [NM_002613]	1.46104	40.413
ENSG00000173214	KIAA1919	Homo sapiens KIAA1919 (KIAA1919), mRNA [NM_153369]	1.46097	19.0905
ENSG00000079999	KEAP1	Homo sapiens kelch-like ECH-associated protein 1 (KEAP1), transcript variant 2, mRNA [NM_012289]	1.46027	56.3963
ENSG00000127586	CHTF18	Homo sapiens CTF18, chromosome transmission fidelity factor 18 homolog (S. cerevisiae) (CHTF18), mRNA [NM_022092]	1.45997	17.5443
ENSG00000106069	CHN2	Homo sapiens chimerin (chimaerin) 2 (CHN2), mRNA [NM_004067]	1.45937	13.9215
ENSG00000136021	SCYL2	Homo sapiens SCY1-like 2 (S. cerevisiae) (SCYL2), mRNA [NM_017988]	1.4588	22.6197
ENSG00000158615	PPP1R15B	Homo sapiens protein phosphatase 1, regulatory (inhibitor) subunit 15B (PPP1R15B), mRNA [NM_032833]	1.45856	91.5657
ENSG00000107815	PEO1	Homo sapiens progressive external ophthalmoplegia 1 (PEO1), mRNA [NM_021830]	1.45833	18.0561
ENSG00000139372	TDG	Homo sapiens thymine-DNA glycosylase (TDG), mRNA [NM_003211]	1.45833	18.0561
ENSG00000182253	DMN	Homo sapiens desmuslin (DMN), transcript variant A, mRNA [NM_145728]	1.45833	25.7975
ENSG00000066697	MGC17337	Homo sapiens similar to RIKEN cDNA 5730528L13 gene (MGC17337), mRNA [NM_080655]	1.45833	25.7975
ENSG00000066697	TMEFF1	Homo sapiens transmembrane protein with EGF-like and two follistatin-like domains 1 (TMEFF1), mRNA [NM_003692]	1.45833	25.7975
ENSG00000136986	DERL1	Homo sapiens Der1-like domain family, member 1 (DERL1), mRNA [NM_024295]	1.4582	26.7964
ENSG00000171606	ZNF274	Homo sapiens zinc finger protein 274 (ZNF274), transcript variant ZNF274c, mRNA [NM_133502]	1.45814	19.0986
ENSG00000129925	TMEM8	Homo sapiens transmembrane protein 8 (five membrane-spanning domains) (TMEM8), mRNA [NM_021259]	1.45777	49.9719
ENSG00000140474	ULK3	Homo sapiens unc-51-like kinase 3 (C. elegans) (ULK3), mRNA [NM_015518]	1.45753	13.4196
ENSG00000065883	CDC2L5	Homo sapiens cell division cycle 2-like 5 (cholinesterase-related cell division controller) (CDC2L5), transcript variant 1, mRNA [NM_003718]	1.45709	53.706
ENSG00000041802	FLJ11301	Homo sapiens hypothetical protein FLJ11301 (FLJ11301), mRNA [NM_018385]	1.45704	16.4854
ENSG00000068438	FTSJ1	Homo sapiens FtsJ homolog 1 (E. coli) (FTSJ1), transcript variant 1, mRNA [NM_012280]	1.45695	30.4076
ENSG00000122786	CALD1	Homo sapiens caldesmon 1 (CALD1), transcript variant 4, mRNA [NM_033139]	1.45694	156.908
ENSG00000122741	WDR32	Homo sapiens hypothetical protein MGC10765 (MGC10765), mRNA [NM_024345]	1.45681	62.3616
ENSG00000119285	FLJ10359	Homo sapiens cDNA FLJ40893 fis, clone UTERU2001607. [AK098212]	1.45678	63.4478
ENSG00000005955	ZNF403	Homo sapiens zinc finger protein 403 (ZNF403), mRNA [NM_024835]	1.45672	49.9758
ENSG00000164199	MASS1	Homo sapiens monogenic, audiogenic seizure susceptibility 1 homolog (mouse) (MASS1), mRNA [NM_032119]	1.45662	36.7966
ENSG00000138073	PREB	Homo sapiens prolactin regulatory element binding (PREB), mRNA [NM_013388]	1.45642	42.0324
ENSG00000139496	NUPL1	Homo sapiens nucleoporin like 1 (NUPL1), transcript variant 1, mRNA [NM_014089]	1.45635	24.7488
ENSG00000068323	TFE3	Homo sapiens transcription factor binding to IGHM enhancer 3 (TFE3), mRNA [NM_006521]	1.45622	49.4325
ENSG00000135318	NT5E	Homo sapiens 5'-nucleotidase, ecto (CD73) (NT5E), mRNA [NM_002526]	1.45608	30.9523
ENSG00000064703	DDX20	Homo sapiens DEAD (Asp-Glu-Ala-Asp) box polypeptide 20 (DDX20), mRNA [NM_007204]	1.45551	13.9324
ENSG00000196670	ZFP62	Homo sapiens zinc finger protein 62 homolog (mouse) (ZFP62), mRNA [NM_152283]	1.45548	14.9385
ENSG00000174197	MGA	Homo sapiens mRNA for KIAA0518 protein, partial cds. [AB011090]	1.45516	58.0402
ENSG00000141456	PELP1	Homo sapiens proline-, glutamic acid-, leucine-rich protein 1 (PELP1), mRNA [NM_014389]	1.45515	63.4591
ENSG00000144136	SLC20A1	Homo sapiens solute carrier family 20 (phosphate transporter), member 1 (SLC20A1), mRNA [NM_005415]	1.45511	98.1417
ENSG00000100219	XBP1	Homo sapiens X-box binding protein 1 (XBP1), mRNA [NM_005080]	1.45507	343.54
ENSG00000184743	DKFZP564J0863	Homo sapiens DKFZP564J0863 protein (DKFZP564J0863), mRNA [NM_015459]	1.45487	110.712
ENSG00000180398	MCFD2	Homo sapiens multiple coagulation factor deficiency 2 (MCFD2), mRNA [NM_139279]	1.45462	44.7041
ENSG00000148300	XPMC2H	Homo sapiens XPMC2 prevents mitotic catastrophe 2 homolog (Xenopus laevis) (XPMC2H), mRNA [NM_020385]	1.45461	43.6599
ENSG00000087302	C14orf166	Homo sapiens chromosome 14 open reading frame 166 (C14orf166), mRNA [NM_016039]	1.45423	23.7084
ENSG00000005007	RENT1	Homo sapiens regulator of nonsense transcripts 1 (RENT1), mRNA [NM_002911]	1.45409	156.452
ENSG00000117877	ASE-1	Homo sapiens CD3-epsilon-associated protein; antisense to ERCC-1 (ASE-1), mRNA [NM_012099]	1.45393	17.562
ENSG00000121931	RIF1	Homo sapiens receptor-interacting factor 1 (RIF1), transcript variant 1, mRNA [NM_018372]	1.45368	14.4374
ENSG00000116017	ARID3A	Homo sapiens AT rich interactive domain 3A (BRIGHT- like) (ARID3A), mRNA [NM_005224]	1.45342	205.756
ENSG00000173153	ESRRA	Homo sapiens estrogen-related receptor alpha (ESRRA), mRNA [NM_004451]	1.45254	27.8238
ENSG00000075426	FOSL2	Fos-related antigen 2. [Source:Uniprot/SWISSPROT;Acc:P15408] [ENST00000265539]	1.45222	33.6406
ENSG00000075426	FOSL2	Homo sapiens FOS-like antigen 2 (FOSL2), mRNA [NM_005253]	1.45222	33.6406
ENSG00000072422	RHOBTB1	Homo sapiens Rho-related BTB domain containing 1 (RHOBTB1), transcript variant 1, mRNA [NM_014836]	1.45222	24.7684
ENSG00000120071	LOC284058	Homo sapiens hypothetical protein LOC284058 (LOC284058), mRNA [NM_015443]	1.45196	22.6461
ENSG00000068654	POLR1A	Homo sapiens polymerase (RNA) I polypeptide A, 194kDa (POLR1A), mRNA [NM_015425]	1.45184	61.3444
ENSG00000146247	PHIP	Homo sapiens pleckstrin homology domain interacting protein (PHIP), mRNA [NM_017934]	1.45177	52.1525
ENSG00000068305	MEF2A	Homo sapiens MADS box transcription enhancer factor 2, polypeptide A (myocyte enhancer factor 2A) (MEF2A), mRNA [NM_005587]	1.45141	39.9335
ENSG00000167526	RPL13	Homo sapiens ribosomal protein L13 (RPL13), transcript variant 2, mRNA [NM_033251]	1.45141	772.88
ENSG00000101596	KIAA0650	Homo sapiens mRNA; cDNA DKFZp434K063 (from clone DKFZp434K063). [AL080138]	1.45102	61.3491
ENSG00000176095	IHPK1	Homo sapiens inositol hexaphosphate kinase 1 (IHPK1), transcript variant 1, mRNA [NM_153273]	1.4509	53.2457
ENSG00000072310	SREBF1	Homo sapiens sterol regulatory element binding transcription factor 1 (SREBF1), transcript variant 2, mRNA [NM_004176]	1.45045	64.6008
ENSG00000181588	RKHD1	Homo sapiens ring finger and KH domain containing 1 (RKHD1), mRNA [NM_203304]	1.45026	67.2274
ENSG00000058668	ATP2B4	Homo sapiens ATPase, Ca++ transporting, plasma membrane 4 (ATP2B4), transcript variant 1, mRNA [NM_001684]	-1.45143	-29.2379
ENSG00000033800	PIAS1	Homo sapiens protein inhibitor of activated STAT, 1 (PIAS1), mRNA [NM_016166]	-1.46351	-31.2851
ENSG00000182551	MTCBP-1	Homo sapiens membrane-type 1 matrix metalloproteinase cytoplasmic tail binding protein-1 (MTCBP-1), mRNA [NM_018269]	-1.46386	-15.6714
ENSG00000124610	HIST1H1A	Homo sapiens histone 1, H1a (HIST1H1A), mRNA [NM_005325]	-1.4672	-61.1025
ENSG00000148180	GSN	Homo sapiens gelsolin (amyloidosis, Finnish type) (GSN), transcript variant 1, mRNA [NM_000177]	-1.47171	-327.768
ENSG00000174827	PDZK1	Homo sapiens PDZ domain containing 1 (PDZK1), mRNA [NM_002614]	-1.4749	-33.0802
ENSG00000115738	ID2	Homo sapiens inhibitor of DNA binding 2, dominant negative helix-loop-helix protein (ID2), mRNA [NM_002166]	-1.48192	-115.988
ENSG00000183762	AK172861	Homo sapiens cDNA FLJ24091 fis, clone COL10314. [AK172861]	-1.4901	-14.7263
ENSG00000183762	KREMEN1	Homo sapiens kringle containing transmembrane protein 1 (KREMEN1), transcript variant 1, mRNA [NM_153379]	-1.4901	-14.7263
ENSG00000109472	CPE	Homo sapiens carboxypeptidase E (CPE), mRNA [NM_001873]	-1.49118	-25.981
ENSG00000196177	ACADSB	Homo sapiens acyl-Coenzyme A dehydrogenase, short/branched chain (ACADSB), nuclear gene encoding mitochondrial protein, mRNA [NM_001609]	-1.49293	-46.1515
ENSG00000113083	LOX	Homo sapiens lysyl oxidase (LOX), mRNA [NM_002317]	-1.49388	-142.281
ENSG00000172765	TMCC1	Homo sapiens transmembrane and coiled-coil domains 1 (TMCC1), mRNA [NM_015008]	-1.49626	-53.2597
ENSG00000162817	FLJ14146	Homo sapiens hypothetical protein FLJ14146 (FLJ14146), mRNA [NM_024709]	-1.50921	-142.566
ENSG00000104765	BNIP3L	Homo sapiens BCL2/adenovirus E1B 19kDa interacting protein 3-like (BNIP3L), mRNA [NM_004331]	-1.51049	-23.9409
ENSG00000213213	KIAA1984	Homo sapiens KIAA1984 (KIAA1984), mRNA [NM_032874]	-1.51214	-256.604
ENSG00000095637	SORBS1	Homo sapiens sorbin and SH3 domain containing 1 (SORBS1), mRNA [NM_006434]	-1.51362	-45.2504
ENSG00000149573	EVA1	Homo sapiens epithelial V-like antigen 1 (EVA1), transcript variant 2, mRNA [NM_144765]	-1.51498	-13.3817
ENSG00000196743	GM2A	Homo sapiens GM2 ganglioside activator (GM2A), mRNA [NM_000405]	-1.51659	-15.8367
ENSG00000137642	SORL1	Homo sapiens sortilin-related receptor, L(DLR class) A repeats-containing (SORL1), mRNA [NM_003105]	-1.52259	-99.6464
ENSG00000114480	GBE1	Homo sapiens glucan (1,4-alpha-), branching enzyme 1 (glycogen branching enzyme, Andersen disease, glycogen storage disease type IV) (GBE1), mRNA [NM_000158]	-1.52667	-14.1138
ENSG00000141232	TOB1	Homo sapiens transducer of ERBB2, 1 (TOB1), mRNA [NM_005749]	-1.53019	-27.0001
ENSG00000115290	GRB14	Homo sapiens growth factor receptor-bound protein 14 (GRB14), mRNA [NM_004490]	-1.53405	-13.6096
ENSG00000131981	LGALS3	Homo sapiens lectin, galactoside-binding, soluble, 3 (galectin 3) (LGALS3), mRNA [NM_002306]	-1.53723	-54.3588
ENSG00000160916	ATP5J2	Homo sapiens ATP synthase, H+ transporting, mitochondrial F0 complex, subunit f, isoform 2 (ATP5J2), nuclear gene encoding mitochondrial protein, transcript variant 1, mRNA [NM_004889]	-1.5444	-28.0407
ENSG00000171848	RRM2	Homo sapiens ribonucleotide reductase M2 polypeptide (RRM2), mRNA [NM_001034]	-1.5551	-43.9071
ENSG00000138640	FAM13A1	Homo sapiens family with sequence similarity 13, member A1 (FAM13A1), mRNA [NM_014883]	-1.55604	-83.1739
ENSG00000171227	TMEM37	Homo sapiens transmembrane protein 37, mRNA (cDNA clone MGC:50757 IMAGE:5221396), complete cds. [BC046362]	-1.56377	-86.3523
ENSG00000148218	ALAD	Homo sapiens aminolevulinate, delta-, dehydratase (ALAD), transcript variant 2, mRNA [NM_000031]	-1.57233	-24.5161
ENSG00000171720	HDAC3	Homo sapiens histone deacetylase 3 (HDAC3), mRNA [NM_003883]	-1.57393	-38.6974
ENSG00000176171	BNIP3	Homo sapiens BCL2/adenovirus E1B 19kDa interacting protein 3 (BNIP3), nuclear gene encoding mitochondrial protein, mRNA [NM_004052]	-1.57867	-97.4386
ENSG00000148737	TCF7L2	Homo sapiens transcription factor 7-like 2 (T-cell specific, HMG-box) (TCF7L2), mRNA [NM_030756]	-1.58312	-15.6934
ENSG00000172955	ADH6	Homo sapiens alcohol dehydrogenase 6 (class V) (ADH6), mRNA [NM_000672]	-1.60468	-13.3668
ENSG00000169562	GJB1	Homo sapiens gap junction protein, beta 1, 32kDa (connexin 32, Charcot-Marie-Tooth neuropathy, X-linked) (GJB1), mRNA [NM_000166]	-1.61326	-50.5976
ENSG00000122884	P4HA1	Homo sapiens procollagen-proline, 2-oxoglutarate 4-dioxygenase (proline 4-hydroxylase), alpha polypeptide I (P4HA1), mRNA [NM_000917]	-1.61778	-85.3972
ENSG00000148926	ADM	Homo sapiens adrenomedullin (ADM), mRNA [NM_001124]	-1.62042	-26.5364
ENSG00000157131	C8A	Homo sapiens complement component 8, alpha polypeptide (C8A), mRNA [NM_000562]	-1.62343	-16.1522
ENSG00000187210	GCNT1	Homo sapiens glucosaminyl (N-acetyl) transferase 1, core 2 (beta-1,6-N-acetylglucosaminyltransferase) (GCNT1), mRNA [NM_001490]	-1.64289	-32.0954
ENSG00000172482	AGXT	Homo sapiens alanine-glyoxylate aminotransferase (oxalosis I; hyperoxaluria I; glycolicaciduria; serine-pyruvate aminotransferase) (AGXT), mRNA [NM_000030]	-1.67179	-18.2318
ENSG00000163586	FABP1	Homo sapiens fatty acid binding protein 1, liver (FABP1), mRNA [NM_001443]	-1.67509	-454.332
ENSG00000131781	FMO5	Homo sapiens flavin containing monooxygenase 5 (FMO5), mRNA [NM_001461]	-1.6774	-13.3533
ENSG00000102144	PGK1	Homo sapiens phosphoglycerate kinase 1 (PGK1), mRNA [NM_000291]	-1.68374	-330.292
ENSG00000185432	DKFZP586A0522	Homo sapiens DKFZP586A0522 protein (DKFZP586A0522), mRNA [NM_014033]	-1.6901	-196.581
ENSG00000184557	SOCS3	Homo sapiens suppressor of cytokine signaling 3 (SOCS3), mRNA [NM_003955]	-1.72262	-42.3005
ENSG00000172794	RAB37	Homo sapiens RAB37, member RAS oncogene family (RAB37), mRNA [NM_175738]	-1.72908	-51.9545
ENSG00000114268	PFKFB4	Homo sapiens 6-phosphofructo-2-kinase/fructose-2,6-biphosphatase 4 (PFKFB4), mRNA [NM_004567]	-1.72954	-98.2901
ENSG00000110013	CSE-C	Homo sapiens cytosolic sialic acid 9-O-acetylesterase homolog (CSE-C), mRNA [NM_170601]	-1.73517	-42.3005
ENSG00000127824	TUBA1	Homo sapiens tubulin, alpha 1 (testis specific) (TUBA1), mRNA [NM_006000]	-1.75012	-20.0752
ENSG00000125629	INSIG2	Homo sapiens insulin induced gene 2 (INSIG2), mRNA [NM_016133]	-1.75901	-28.2766
ENSG00000122194	PLG	Homo sapiens plasminogen (PLG), mRNA [NM_000301]	-1.76198	-57.6112
ENSG00000008513	ST3GAL1	Homo sapiens sialyltransferase 4A (beta-galactoside alpha-2,3-sialyltransferase) (SIAT4A), transcript variant 1, mRNA [NM_003033]	-1.7621	-83.2709
ENSG00000164683	HEY1	Homo sapiens hairy/enhancer-of-split related with YRPW motif 1 (HEY1), mRNA [NM_012258]	-1.77091	-16.3835
ENSG00000131788	PIAS3	Homo sapiens protein inhibitor of activated STAT, 3 (PIAS3), mRNA [NM_006099]	-1.79361	-17.6701
ENSG00000198732	SMOC1	Homo sapiens SPARC related modular calcium binding 1 (SMOC1), mRNA [NM_022137]	-1.83544	-31.0931
ENSG00000198637	RPL41	Homo sapiens ribosomal protein L41 (RPL41), mRNA [NM_021104]	-1.84597	-33.1324
ENSG00000126016	AMOT	Homo sapiens angiomotin (AMOT), mRNA [NM_133265]	-1.84876	-26.145
ENSG00000120913	PDLIM2	Homo sapiens PDZ and LIM domain 2 (mystique) (PDLIM2), transcript variant 2, mRNA [NM_021630]	-1.86378	-24.7653
ENSG00000109107	ALDOC	Homo sapiens aldolase C, fructose-bisphosphate (ALDOC), mRNA [NM_005165]	-1.86576	-394.821
ENSG00000117691	SCIRP10	Homo sapiens SCIRP10-related protein (SCIRP10), mRNA [NM_013349]	-1.86696	-30.7755
ENSG00000156966	B3GNT7	Homo sapiens UDP-GlcNAc:betaGal beta-1,3-N-acetylglucosaminyltransferase 7 (B3GNT7), mRNA [NM_145236]	-1.87285	-17.6962
ENSG00000118520	ARG1	Homo sapiens arginase, liver (ARG1), mRNA [NM_000045]	-1.89042	-249.995
ENSG00000104419	NDRG1	Homo sapiens N-myc downstream regulated gene 1 (NDRG1), mRNA [NM_006096]	-1.91687	-484.535
ENSG00000128342	LIF	Homo sapiens leukemia inhibitory factor (cholinergic differentiation factor) (LIF), mRNA [NM_002309]	-1.92531	-51.9545
ENSG00000134240	HMGCS2	Homo sapiens 3-hydroxy-3-methylglutaryl-Coenzyme A synthase 2 (mitochondrial) (HMGCS2), mRNA [NM_005518]	-1.92562	-37.5188
ENSG00000160213	CSTB	Homo sapiens cystatin B (stefin B) (CSTB), mRNA [NM_000100]	-1.95692	-211.492
ENSG00000119938	PPP1R3C	Homo sapiens protein phosphatase 1, regulatory (inhibitor) subunit 3C (PPP1R3C), mRNA [NM_005398]	-1.97356	-47.4218
ENSG00000135245	HIG2	Homo sapiens hypoxia-inducible protein 2 (HIG2), mRNA [NM_013332]	-1.97482	-142.598
ENSG00000159335	PTMS	Homo sapiens parathymosin (PTMS), mRNA [NM_002824]	-1.98277	-1157.12
ENSG00000113492	AGXT2	Homo sapiens alanine-glyoxylate aminotransferase 2 (AGXT2), nuclear gene encoding mitochondrial protein, mRNA [NM_031900]	-1.98586	-20.6432
ENSG00000079308	TNS	Homo sapiens tensin (TNS), mRNA [NM_022648]	-2.01382	-94.2401
ENSG00000166866	MYO1A	Homo sapiens myosin IA (MYO1A), mRNA [NM_005379]	-2.13182	-21.8014
ENSG00000113140	SPARC	Homo sapiens secreted protein, acidic, cysteine-rich (osteonectin) (SPARC), mRNA [NM_003118]	-2.17651	-18.8411
ENSG00000130427	EPO	Homo sapiens erythropoietin (EPO), mRNA [NM_000799]	-2.38755	-44.4972
ENSG00000197711	HP	Homo sapiens haptoglobin (HP), mRNA [NM_005143]	-2.41869	-291.188
ENSG00000197711	HPR	Homo sapiens haptoglobin-related protein (HPR), mRNA [NM_020995]	-2.41869	-291.188
ENSG00000182782	GPR109A	Homo sapiens G protein-coupled receptor 109A (GPR109A), mRNA [NM_177551]	-2.49848	-29.1574
ENSG00000182782	GPR109B	Homo sapiens G protein-coupled receptor 109B (GPR109B), mRNA [NM_006018]	-2.49848	-29.1574
ENSG00000186910	SERPINA11	human full-length cDNA clone CS0DM004YD06 of Fetal liver of Homo sapiens (human). [BX248259]	-2.52935	-25.0476
ENSG00000159261	CLDN14	Homo sapiens claudin 14 (CLDN14), transcript variant 1, mRNA [NM_144492]	-2.58317	-26.9042
ENSG00000156475	PPP2R2B	Homo sapiens protein phosphatase 2 (formerly 2A), regulatory subunit B (PR 52), beta isoform (PPP2R2B), transcript variant 1, mRNA [NM_004576]	-2.64835	-26.8543
ENSG00000167183	MGC11242	Homo sapiens hypothetical protein MGC11242 (MGC11242), mRNA [NM_024320]	-2.94845	-39.579
ENSG00000153266	ZNF312	Homo sapiens zinc finger protein 312 (ZNF312), mRNA [NM_018008]	-3.00543	-71.6392
ENSG00000143595	AQP10	Homo sapiens small intestine aquaporin mRNA, complete cds. [AF159174]	-3.32263	-97.3789
ENSG00000143595	AQP10	Homo sapiens aquaporin 10 (AQP10), mRNA [NM_080429]	-3.32263	-97.3789
ENSG00000203690	TCP10	Homo sapiens t-complex 10 (mouse) (TCP10), mRNA [NM_004610]	-3.41871	-13.6353
ENSG00000186074	NKIR	Homo sapiens NK inhibitory receptor precursor (NKIR), mRNA [NM_139018]	-4.09693	-17.182
ENSG00000170989	EDG1	Homo sapiens endothelial differentiation, sphingolipid G-protein-coupled receptor, 1 (EDG1), mRNA [NM_001400]	-4.19536	-21.8241
ENSG00000178695	KCTD12	Homo sapiens potassium channel tetramerisation domain containing 12 (KCTD12), mRNA [NM_138444]	-4.37946	-13.4722
ENSG00000166984	TCP10L	Homo sapiens t-complex 10 (mouse)-like (TCP10L), mRNA [NM_144659]	-4.96664	-14.6501
ENSG00000101438	SLC32A1	Homo sapiens solute carrier family 32 (GABA vesicular transporter), member 1 (SLC32A1), mRNA [NM_080552]	-9.34285	-68.179
ENSG00000196475	GK2	Homo sapiens glycerol kinase 2 (GK2), mRNA [NM_033214]	-17.4943	-22.3722
